# Supplementary material for: Exploration of correlation of oral hygiene and condition with influenza infection
Source: PLoS One. 2021 Aug 18;16(8):e0254981. doi: 10.1371/journal.pone.0254981 (PMC8372885; doi:10.1371/journal.pone.0254981)
Supplement: S1 Table — (XLSX) [file pone.0254981.s001.xlsx]

## Sheet: Table o
	S1 Table. Detection principle of the Salivary Multi Test
			Detection principle		Detection range
	Cariogenic bacteria				106 - 108 cfu/mL
	Acidity				pH 6.0 -8.0
	Buffer capacity				pH 2.8 - 6.0
	Blood				0 - 0.50 mg/dL
	Leukocyte				0 - 200 U/L
	Protein				0 -60 mg/dL
	Ammonia				1 - 10,000 N-µg/dL
	: Detected substance, : Ingredient in test strip
