# Supplementary material for: Exploration of correlation of oral hygiene and condition with influenza infection
Source: PLoS One. 2021 Aug 18;16(8):e0254981. doi: 10.1371/journal.pone.0254981 (PMC8372885; doi:10.1371/journal.pone.0254981)
Supplement: S1 Data — (XLSX) [file pone.0254981.s002.xlsx]

## Sheet: Sheet1
year	gender	age	ＢＭＩ	ＨｂＡ１ｃ	RBC	smoking	drinking	oral hygiene	dryness of the mouth	cariogenic bacteria	cariogenic bacteria rank	acidity	acidity rank	buffer capacity	buffer capacity rank	occult blood	occult blood rank	WBC	WBC rank	protein	protein rank	ammonia	ammnonia rank	influenza diagnosis
2017	1	74	22.4	5.4	502	2	2	2	0	50	High	87	High	13	Low	32	High	95	High	39	Average	34	Low	0
2017	2	39	25.6	5.3	525	2	3	2	1	97	High	100	High	57	High	30	High	74	High	94	High	82	High	0
2017	2	62	20.4	5.3	420	2	3	2	0	52	High	89	High	26	Low	70	High	78	High	74	High	52	Average	0
2017	1	66	28.8	6.2	539	2	3	2	0	70	High	16	Low	71	High	15	Average	56	Average	48	Average	83	High	0
2017	2	70	20.1	5.9	457	2	2	1	0	47	Average	89	High	22	Low	38	High	92	High	73	High	42	Low	0
2017	1	47	18.5	5.3	425	2	2	1	0	61	High	75	High	7	Low	20	Average	86	High	46	Average	24	Low	0
2017	1	87	19.2	5.8	525	2	3	2	2	37	Average	83	High	55	High	61	High	58	Average	100	High	69	High	0
2017	1	74	19.9	6	518	2	3	2	0	66	High	71	High	67	High	30	High	48	Average	84	High	53	Average	0
2017	1	67	25.6	5.6	466	2	2	1	0	63	High	62	High	32	Average	11	Low	69	High	38	Average	70	High	0
2017	2	59	20.4	5.6	423	2	3	2	0	70	High	44	Average	64	High	49	High	91	High	78	High	90	High	0
2017	1	75	21.3	5.8	456	2	1	2	1	27	Low	0	Low	100	High	33	High	81	High	56	High	40	Low	0
2017	2	69	24.1	5.5	472	2	3	1	0	63	High	44	Average	39	Average	29	Average	64	High	52	Average	67	High	0
2017	1	72	25.2	5.6	478	2	1	2	0	44	Average	68	High	58	High	25	Average	73	High	92	High	75	High	0
2017	2	68	25.7	6.7	487	2	3	2	0	17	Low	48	Average	39	Average	12	Low	48	Average	45	Average	79	High	0
2017	1	63	23.8	5.6	467	2	1	1	0	60	High	79	High	20	Low	35	High	57	Average	67	High	78	High	1
2017	1	55	26.1	5.5	502	2	3	1	0	0	Low	49	Average	41	Average	25	Average	39	Average	28	Low	71	High	0
2017	2	49	19	5.1	420	1	3	1	0	47	Average	76	High	35	Average	25	Average	82	High	52	Average	55	Average	0
2017	2	66	16.1	5.7	497	2	3	1	0	76	High	37	Average	53	High	13	Low	53	Average	55	High	72	High	0
2017	2	47	21.9	5.7	482	2	3	1	0	78	High	66	High	36	Average	27	Average	86	High	60	High	66	High	0
2017	2	66	24.5	5.1	461	2	3	2	0	56	High	66	High	33	Average	22	Average	77	High	54	High	67	High	0
2017	2	67	21.8	5.8	480	2	3	2	0	43	Average	66	High	22	Low	33	High	93	High	66	High	48	Average	0
2017	1	58	23	4.1	473	2	2	1	0	33	Average	49	Average	25	Low	70	High	93	High	84	High	39	Low	0
2017	1	67	23.6	5.6	439	2	2	3	0	50	High	67	High	40	Average	27	Average	78	High	61	High	74	High	0
2017	2	67	22.7	5.8	436	2	2	2	0	20	Low	76	High	36	Average	21	Average	32	Low	50	Average	76	High	0
2017	2	72	16.8	4.9	409	2	2	3	0	71	High	47	Average	69	High	31	High	62	High	66	High	86	High	0
2017	2	56	17	5.3	447	2	3	1	0	43	Average	100	High	0	Low	23	Average	44	Average	47	Average	52	Average	0
2017	2	34	19.2	4.9	487	2	1	1	0	27	Low	65	High	23	Low	7	Low	17	Low	39	Average	72	High	0
2017	2	46	27.8	5.3	454	2	3	1	0	71	High	77	High	35	Average	26	Average	81	High	52	Average	53	Average	0
2017	1	32	22.1	5.2	482	2	3	1	0	51	High	52	Average	47	Average	13	Low	31	Low	41	Average	67	High	0
2017	2	69	19.7	6	482	2	3	2	0	84	High	86	High	50	High	38	High	67	High	84	High	87	High	0
2017	2	35	16.3	5.1	455	2	3	2	0	0	Low	60	High	31	Average	4	Low	39	Average	27	Low	28	Low	0
2017	1	71	19.6	6	450	2	2	3	0	#N/A	#N/A	#N/A	#N/A	#N/A	#N/A	#N/A	#N/A	#N/A	#N/A	#N/A	#N/A	#N/A	#N/A	0
2017	2	46	23.9	5.1	432	2	3	1	0	82	High	68	High	32	Average	21	Average	71	High	56	High	84	High	0
2017	1	67	24.2	5.5	577	2	1	2	0	81	High	79	High	55	High	43	High	60	Average	88	High	83	High	0
2017	2	65	19.2	5.5	456	2	3	1	0	59	High	54	High	36	Average	8	Low	40	Average	35	Low	75	High	0
2017	1	65	17.3	5.5	487	2	1	1	0	27	Low	55	High	24	Low	5	Low	36	Low	45	Average	67	High	0
2017	2	63	21.5	5.5	445	2	1	1	0	70	High	75	High	49	High	45	High	77	High	77	High	98	High	0
2017	2	67	19.8	5.7	474	2	3	1	0	73	High	45	Average	48	High	15	Average	75	High	49	Average	75	High	0
2017	2	44	18.2	5.3	534	1	2	1	0	44	Average	96	High	18	Low	46	High	51	Average	60	High	49	Average	0
2017	2	43	25.5	5.5	464	2	1	1	0	0	Low	69	High	39	Average	37	High	41	Average	37	Average	89	High	0
2017	2	41	18	5.2	473	2	2	1	0	41	Average	80	High	27	Low	16	Average	50	Average	29	Low	54	Average	0
2017	2	65	24.5	6.2	419	2	2	2	0	56	High	74	High	22	Low	79	High	53	Average	61	High	50	Average	0
2017	1	42	24.5	5.3	539	2	2	3	0	53	High	40	Average	46	Average	9	Low	56	Average	61	High	63	Average	0
2017	2	30	22	5.4	442	2	2	1	0	0	Low	59	High	8	Low	3	Low	29	Low	21	Low	17	Low	0
2017	1	30	29.5	5.5	542	2	3	2	0	37	Average	63	High	16	Low	13	Low	56	Average	32	Low	58	Average	0
2017	2	60	20.5	5.8	508	2	3	1	0	73	High	50	Average	58	High	38	High	83	High	91	High	77	High	0
2017	2	67	25.7	6.1	528	2	3	3	0	56	High	75	High	49	High	46	High	85	High	95	High	92	High	0
2017	2	37	25.5	5.4	466	2	3	1	0	4	Low	98	High	20	Low	8	Low	13	Low	40	Average	67	High	0
2017	2	52	20.1	5	422	2	2	1	0	53	High	66	High	23	Low	24	Average	70	High	62	High	61	Average	0
2017	2	36	21.9	5.7	442	2	3	2	0	35	Average	78	High	13	Low	22	Average	71	High	36	Average	49	Average	0
2017	1	64	23.7	5.2	503	2	1	2	0	11	Low	60	High	37	Average	5	Low	24	Low	35	Low	76	High	0
2017	1	67	26.9	5.8	505	2	1	2	0	44	Average	41	Average	51	High	20	Average	53	Average	60	High	84	High	0
2017	1	52	23.6	5.7	437	2	3	1	0	40	Average	57	High	39	Average	63	High	62	High	78	High	75	High	0
2017	1	70	23.4	5.5	466	2	1	3	0	40	Average	3	Low	100	High	74	High	68	High	100	High	80	High	0
2017	2	63	23.5	5.5	466	2	3	1	0	62	High	56	High	40	Average	51	High	60	Average	50	Average	62	Average	0
2017	2	55	19.9	5.6	420	2	3	1	0	50	High	34	Low	53	High	21	Average	74	High	66	High	85	High	0
2017	1	75	21.1	5.5	432	2	2	1	0	#N/A	#N/A	#N/A	#N/A	#N/A	#N/A	#N/A	#N/A	#N/A	#N/A	#N/A	#N/A	#N/A	#N/A	0
2017	2	33	17.7	5.3	458	2	3	2	0	47	Average	54	High	24	Low	8	Low	45	Average	20	Low	49	Average	0
2017	2	66	30.5	7.1	464	2	3	2	0	29	Average	70	High	52	High	24	Average	52	Average	88	High	72	High	0
2017	1	67	23.7	6	427	2	2	2	0	66	High	37	Average	60	High	63	High	22	Low	71	High	75	High	0
2017	1	68	19.6	5.4	495	2	3	2	0	#N/A	#N/A	#N/A	#N/A	#N/A	#N/A	#N/A	#N/A	#N/A	#N/A	#N/A	#N/A	#N/A	#N/A	0
2017	2	46	20.7	5.5	444	2	3	2	0	51	High	52	Average	35	Average	26	Average	78	High	60	High	72	High	0
2017	1	50	26.6	5.6	541	2	2	2	0	29	Average	36	Average	65	High	17	Average	54	Average	68	High	71	High	0
2017	1	63	23.6	5.8	467	2	3	2	1	60	High	81	High	71	High	69	High	74	High	100	High	75	High	0
2017	2	63	18.9	6	403	2	3	1	0	#N/A	#N/A	#N/A	#N/A	#N/A	#N/A	#N/A	#N/A	#N/A	#N/A	#N/A	#N/A	#N/A	#N/A	0
2017	1	66	22.1	5.4	457	2	2	2	0	14	Low	59	High	40	Average	45	High	86	High	69	High	62	Average	0
2017	2	62	24.5	6.1	469	2	3	1	0	27	Low	85	High	8	Low	17	Average	70	High	47	Average	100	High	0
2017	2	74	20.9	5.8	462	2	3	1	0	11	Low	80	High	13	Low	18	Average	72	High	55	High	69	High	0
2017	2	80	24.6	6	459	2	3	1	0	57	High	55	High	52	High	18	Average	56	Average	61	High	73	High	0
2017	1	70	21.1	5.5	428	2	1	3	0	90	High	71	High	40	Average	100	High	88	High	100	High	74	High	0
2017	2	70	18.1	5.7	451	2	2	2	0	61	High	44	Average	25	Low	8	Low	25	Low	30	Low	67	High	0
2017	2	68	20.7	5.6	446	2	3	2	0	87	High	71	High	48	High	58	High	91	High	90	High	78	High	0
2017	1	65	33.4	6.3	502	2	1	2	0	35	Average	41	Average	61	High	32	High	42	Average	48	Average	89	High	0
2017	2	33	18.2	5.3	410	2	2	1	0	33	Average	51	Average	16	Low	27	Average	51	Average	27	Low	39	Low	0
2017	2	73	19.8	5.6	428	2	3	2	0	82	High	64	High	66	High	44	High	76	High	88	High	89	High	0
2017	2	73	18.2	5.8	484	2	3	1	0	65	High	78	High	59	High	26	Average	100	High	86	High	84	High	0
2017	2	71	29.2	6.5	463	2	3	1	0	40	Average	72	High	38	Average	10	Low	34	Low	42	Average	82	High	0
2017	2	75	17.7	5.5	447	2	3	2	1	33	Average	87	High	9	Low	9	Low	71	High	48	Average	73	High	0
2017	2	74	21.4	5.5	481	2	3	1	0	38	Average	49	Average	18	Low	14	Average	67	High	38	Average	43	Average	0
2017	1	72	19.2	5.5	447	2	1	2	0	27	Low	40	Average	46	Average	30	High	78	High	48	Average	74	High	0
2017	2	67	20.6	5.7	474	2	3	2	0	33	Average	68	High	35	Average	51	High	88	High	88	High	74	High	0
2017	2	66	19	5.5	469	2	3	1	0	53	High	60	High	18	Low	59	High	81	High	76	High	78	High	0
2017	2	46	17.1	5.5	391	2	3	1	0	0	Low	52	Average	12	Low	4	Low	10	Low	16	Low	40	Low	0
2017	2	68	22.9	5.6	463	2	3	2	1	41	Average	72	High	33	Average	59	High	12	Low	100	High	85	High	0
2017	2	59	20.6	5.7	437	2	1	2	0	33	Average	63	High	27	Low	70	High	85	High	96	High	51	Average	0
2017	2	64	21.9	5.6	378	2	3	1	0	35	Average	91	High	0	Low	10	Low	63	High	60	High	100	High	0
2017	2	74	27.3	5.6	475	2	2	2	0	60	High	58	High	65	High	24	Average	81	High	85	High	70	High	0
2017	1	66	24.4	5.1	404	2	1	2	0	58	High	40	Average	60	High	33	High	83	High	72	High	75	High	0
2017	2	63	21	5.6	471	2	2	1	1	0	Low	62	High	34	Average	35	High	94	High	87	High	75	High	0
2017	1	60	37.1	5.4	483	2	1	3	0	4	Low	59	High	59	High	56	High	45	Average	86	High	77	High	0
2017	1	72	21.9	5.4	453	2	3	2	0	20	Low	77	High	1	Low	19	Average	64	High	29	Low	62	Average	0
2017	2	62	18.1	5.4	453	2	2	3	1	92	High	60	High	79	High	80	High	89	High	100	High	100	High	0
2017	1	40	26	5.3	537	2	3	2	0	0	Low	80	High	26	Low	16	Average	53	Average	35	Low	70	High	0
2017	1	65	19.2	5.6	445	2	1	2	0	50	High	59	High	54	High	22	Average	73	High	88	High	87	High	0
2017	1	66	19.2	5.3	443	2	3	2	0	70	High	60	High	61	High	50	High	89	High	92	High	76	High	0
2017	1	70	20.3	5.8	427	1	1	1	0	27	Low	65	High	53	High	16	Average	33	Low	66	High	100	High	0
2017	1	70	23.1	6.4	456	2	1	1	0	79	High	60	High	60	High	53	High	100	High	85	High	91	High	0
2017	1	58	28.2	5.7	468	2	2	2	0	66	High	38	Average	51	High	10	Low	54	Average	44	Average	90	High	0
2017	1	65	22.2	5.4	550	2	2	3	0	52	High	65	High	58	High	29	Average	75	High	70	High	89	High	0
2017	2	67	29.7	5.6	479	2	3	2	0	46	Average	86	High	35	Average	49	High	95	High	76	High	77	High	0
2017	1	70	22.6	6.2	452	1	1	3	0	41	Average	97	High	39	Average	83	High	65	High	83	High	73	High	0
2017	1	72	22.6	5.7	570	2	3	2	0	#N/A	#N/A	#N/A	#N/A	#N/A	#N/A	#N/A	#N/A	#N/A	#N/A	#N/A	#N/A	#N/A	#N/A	0
2017	1	69	22.7	4.9	457	1	1	3	0	67	High	40	Average	29	Average	31	High	9	Low	22	Low	70	High	0
2017	2	80	18.8	5.8	392	2	3	3	0	57	High	83	High	47	Average	29	Average	48	Average	82	High	73	High	0
2017	2	67	20	5.6	466	2	2	2	0	35	Average	92	High	20	Low	17	Average	81	High	45	Average	49	Average	0
2017	2	68	19.1	5.4	460	2	2	2	0	51	High	73	High	17	Low	3	Low	27	Low	20	Low	46	Average	0
2017	1	64	27.2	5.9	472	2	1	2	0	35	Average	56	High	51	High	62	High	61	High	82	High	82	High	1
2017	2	66	29.6	6.1	495	2	3	2	0	60	High	85	High	9	Low	28	Average	68	High	70	High	68	High	0
2017	1	69	19.2	6	451	2	1	2	0	46	Average	40	Average	49	High	29	Average	57	Average	61	High	72	High	0
2017	2	64	26.7	5.5	446	2	2	2	0	64	High	55	High	28	Average	26	Average	79	High	56	High	61	Average	0
2017	2	74	22	6	512	2	3	2	0	78	High	48	Average	43	Average	27	Average	81	High	46	Average	80	High	0
2017	1	73	23.9	6.1	473	2	3	2	0	35	Average	64	High	43	Average	83	High	47	Average	64	High	79	High	0
2017	1	69	25.7	5.9	530	2	3	3	0	82	High	56	High	49	High	86	High	91	High	96	High	83	High	0
2017	2	74	20.9	5.5	403	2	2	3	0	41	Average	86	High	34	Average	36	High	76	High	68	High	57	Average	0
2017	2	66	18	5.6	427	2	2	2	0	44	Average	57	High	57	High	19	Average	62	High	21	Low	76	High	0
2017	1	66	21.7	5.4	510	2	3	2	0	38	Average	87	High	33	Average	27	Average	30	Low	58	High	42	Low	0
2017	2	60	18.1	5.4	496	2	2	2	0	20	Low	54	High	23	Low	10	Low	63	High	31	Low	32	Low	0
2017	1	62	19.6	5.3	442	2	1	2	0	53	High	8	Low	88	High	10	Low	45	Average	48	Average	87	High	0
2017	2	66	16.8	5.5	498	2	3	2	0	37	Average	64	High	16	Low	39	High	75	High	68	High	79	High	0
2017	1	68	21.8	5.8	486	2	3	2	0	61	High	51	Average	43	Average	68	High	81	High	95	High	68	High	0
2017	2	34	19	5.6	455	2	3	2	0	86	High	58	High	32	Average	17	Average	75	High	21	Low	69	High	0
2017	1	69	24.6	5.7	508	2	1	2	0	70	High	63	High	53	High	26	Average	61	High	47	Average	74	High	0
2017	1	48	20.3	5.8	424	2	2	2	0	44	Average	79	High	38	Average	69	High	50	Average	27	Low	51	Average	0
2017	2	57	14.3	5.7	441	2	3	2	0	86	High	91	High	31	Average	29	Average	81	High	71	High	64	High	0
2017	1	58	24.5	6	480	1	3	2	0	0	Low	97	High	43	Average	7	Low	27	Low	70	High	88	High	0
2017	1	42	25.3	5.5	487	2	2	2	0	71	High	37	Average	39	Average	36	High	62	High	42	Average	75	High	0
2017	2	67	22	5.6	485	2	2	1	0	55	High	65	High	41	Average	22	Average	56	Average	54	High	79	High	0
2017	1	67	26.7	5.3	553	2	2	3	0	56	High	47	Average	48	High	33	High	50	Average	44	Average	80	High	0
2017	2	59	23.8	5.6	490	2	2	2	0	37	Average	60	High	19	Low	11	Low	57	Average	39	Average	87	High	0
2017	1	71	24.9	7.2	426	2	3	2	0	0	Low	69	High	0	Low	7	Low	0	Low	21	Low	58	Average	0
2017	1	55	21.6	5.1	446	1	2	1	0	#N/A	#N/A	#N/A	#N/A	#N/A	#N/A	#N/A	#N/A	#N/A	#N/A	#N/A	#N/A	#N/A	#N/A	0
2017	2	68	24.7	6	465	2	2	1	0	53	High	76	High	54	High	52	High	56	Average	75	High	85	High	0
2017	2	62	20.2	5.5	415	2	3	2	0	33	Average	66	High	41	Average	23	Average	60	Average	76	High	89	High	0
2017	2	63	24.1	5.8	446	2	3	1	0	#N/A	#N/A	#N/A	#N/A	#N/A	#N/A	#N/A	#N/A	#N/A	#N/A	#N/A	#N/A	#N/A	#N/A	0
2017	1	68	20.7	5.6	419	2	1	2	0	100	High	51	Average	70	High	21	Average	64	High	72	High	85	High	0
2017	2	65	18.9	5.6	501	2	3	2	0	94	High	70	High	46	Average	47	High	94	High	80	High	86	High	0
2017	2	65	20.8	5.6	463	2	3	1	0	70	High	44	Average	35	Average	23	Average	77	High	56	High	71	High	0
2017	1	54	24.4	5	512	2	3	3	0	88	High	98	High	38	Average	43	High	63	High	84	High	25	Low	0
2017	1	59	20.2	5.8	487	2	2	1	0	#N/A	#N/A	#N/A	#N/A	#N/A	#N/A	#N/A	#N/A	#N/A	#N/A	#N/A	#N/A	#N/A	#N/A	0
2017	2	59	19.4	5.4	396	2	1	1	0	22	Low	45	Average	41	Average	16	Average	25	Low	4	Low	77	High	0
2017	2	73	20.6	6.7	472	2	2	2	0	67	High	71	High	35	Average	35	High	67	High	67	High	89	High	0
2017	1	48	18.9	5.8	428	2	1	2	0	38	Average	59	High	34	Average	0	Low	20	Low	56	High	73	High	0
2017	2	44	17.9	5.7	465	2	1	2	0	64	High	72	High	33	Average	34	High	87	High	70	High	86	High	0
2017	2	66	17.5	5.6	478	2	3	2	0	60	High	46	Average	39	Average	20	Average	64	High	53	Average	72	High	0
2017	2	61	26.7	6	469	2	3	1	0	44	Average	84	High	25	Low	17	Average	26	Low	55	High	74	High	0
2017	2	70	23.5	5.3	469	2	3	1	0	49	High	48	Average	49	High	29	Average	53	Average	46	Average	88	High	0
2017	2	68	28.5	5.5	423	2	2	2	0	14	Low	82	High	4	Low	0	Low	20	Low	13	Low	51	Average	0
2017	1	72	21.9	7.4	509	2	1	2	0	38	Average	35	Average	48	High	15	Average	80	High	44	Average	78	High	0
2017	1	74	28	6	495	1	3	3	0	92	High	69	High	70	High	72	High	25	Low	86	High	100	High	0
2017	2	74	22.9	6.7	448	2	3	1	0	66	High	62	High	34	Average	14	Average	30	Low	31	Low	64	High	0
2017	1	42	20.6	5.2	503	2	2	2	0	31	Average	100	High	26	Low	27	Average	49	Average	79	High	75	High	0
2017	1	75	23.8	6.7	489	2	1	2	0	66	High	48	Average	37	Average	68	High	81	High	56	High	66	High	0
2017	1	73	22	6.4	427	1	1	2	0	60	High	54	High	43	Average	26	Average	80	High	58	High	82	High	0
2017	2	70	24.3	5.8	468	2	3	2	0	14	Low	79	High	71	High	31	High	74	High	65	High	76	High	0
2017	2	64	18.5	5.6	444	2	3	2	0	33	Average	49	Average	53	High	33	High	85	High	51	Average	72	High	0
2017	2	73	19.9	5.9	448	2	2	1	0	0	Low	50	Average	42	Average	25	Average	54	Average	39	Average	66	High	0
2017	2	73	18.4	5.9	406	2	3	1	0	66	High	59	High	52	High	20	Average	59	Average	41	Average	83	High	0
2017	1	66	19.7	6.1	482	2	1	1	0	33	Average	50	Average	32	Average	3	Low	17	Low	34	Low	74	High	0
2017	1	43	25.6	5.5	455	2	2	2	0	92	High	75	High	62	High	39	High	76	High	86	High	76	High	0
2017	2	63	17.9	5.4	442	2	3	2	0	31	Average	42	Average	33	Average	36	High	53	Average	60	High	72	High	0
2017	2	60	25.8	5.8	434	2	3	2	0	38	Average	63	High	21	Low	20	Average	44	Average	31	Low	33	Low	0
2017	1	67	20.7	5.1	439	2	3	2	0	55	High	14	Low	80	High	17	Average	67	High	54	High	78	High	0
2017	1	66	24.4	5.9	550	2	2	2	0	65	High	43	Average	46	Average	24	Average	72	High	60	High	79	High	1
2017	2	83	23.8	5.3	351	2	2	1	0	27	Low	64	High	40	Average	0	Low	0	Low	31	Low	64	High	0
2017	2	73	20.6	6	456	2	3	1	0	58	High	74	High	17	Low	20	Average	90	High	55	High	75	High	0
2017	2	74	19.3	5.6	403	2	3	1	0	49	High	50	Average	59	High	31	High	73	High	76	High	84	High	0
2017	1	73	20.2	5.7	493	2	1	2	0	96	High	53	High	84	High	44	High	81	High	99	High	81	High	0
2017	2	57	19.3	5.7	393	1	2	2	0	58	High	92	High	7	Low	15	Average	69	High	45	Average	45	Average	0
2017	1	71	21.2	5.4	497	2	3	2	0	76	High	52	Average	44	Average	32	High	58	Average	74	High	91	High	0
2017	1	74	24.9	6.2	482	2	3	2	0	100	High	68	High	58	High	78	High	94	High	100	High	78	High	0
2017	2	69	20.5	6.1	490	2	3	1	0	35	Average	78	High	38	Average	15	Average	33	Low	30	Low	63	Average	0
2017	1	70	25.1	9.2	516	2	3	2	0	20	Low	85	High	19	Low	28	Average	81	High	64	High	75	High	0
2017	1	71	22.7	6.5	460	2	3	2	0	52	High	49	Average	48	High	71	High	89	High	87	High	76	High	0
2017	1	72	23.8	6.1	566	1	3	2	0	52	High	83	High	31	Average	30	High	75	High	58	High	84	High	0
2017	2	66	19.6	5.3	423	2	3	2	0	40	Average	68	High	47	Average	28	Average	63	High	80	High	74	High	0
2017	2	73	17.7	5.8	425	2	2	1	0	35	Average	44	Average	27	Low	12	Low	60	Average	36	Average	70	High	0
2017	2	76	19.8	6	445	2	3	1	0	53	High	69	High	15	Low	27	Average	30	Low	59	High	60	Average	0
2017	2	65	22.8	5.8	426	2	3	1	0	63	High	85	High	34	Average	24	Average	54	Average	69	High	55	Average	0
2017	2	68	20.3	5.8	445	2	3	1	0	20	Low	70	High	3	Low	10	Low	56	Average	46	Average	68	High	0
2017	2	72	26.6	5.9	455	2	3	2	0	11	Low	70	High	25	Low	28	Average	69	High	60	High	56	Average	0
2017	1	68	21.5	5.3	500	2	1	1	0	#N/A	#N/A	#N/A	#N/A	#N/A	#N/A	#N/A	#N/A	#N/A	#N/A	#N/A	#N/A	#N/A	#N/A	0
2017	2	65	18.7	5.6	400	2	2	1	0	60	High	60	High	31	Average	39	High	88	High	66	High	75	High	0
2017	1	70	24.7	6	517	2	2	2	0	100	High	44	Average	59	High	29	Average	70	High	61	High	89	High	0
2017	2	65	18.7	5.8	443	2	3	2	0	46	Average	56	High	35	Average	20	Average	64	High	59	High	89	High	0
2017	2	75	20.6	5.8	433	2	3	2	0	50	High	45	Average	38	Average	18	Average	92	High	62	High	72	High	0
2017	1	63	24.2	5.8	464	2	3	2	0	40	Average	84	High	27	Low	66	High	56	Average	64	High	80	High	0
2017	1	53	20.4	5.1	532	1	1	2	0	52	High	94	High	0	Low	14	Average	30	Low	45	Average	71	High	0
2017	2	42	23.5	5.5	457	2	1	2	0	47	Average	91	High	8	Low	20	Average	17	Low	34	Low	35	Low	1
2017	1	73	20.2	5.5	452	2	2	1	0	84	High	46	Average	36	Average	0	Low	0	Low	45	Average	85	High	0
2017	1	77	21.5	5.1	407	2	3	1	0	41	Average	53	High	37	Average	5	Low	34	Low	43	Average	79	High	0
2017	2	70	20.8	5.7	476	2	3	1	0	44	Average	38	Average	31	Average	2	Low	26	Low	31	Low	65	High	0
2017	1	35	19.6	5.5	526	2	1	2	0	43	Average	49	Average	43	Average	16	Average	69	High	30	Low	81	High	0
2017	1	39	19.4	5.4	475	1	3	2	0	56	High	48	Average	61	High	77	High	81	High	74	High	100	High	0
2017	1	58	25.7	5.6	458	2	3	1	0	14	Low	65	High	18	Low	33	High	77	High	62	High	58	Average	0
2017	1	52	17.9	5.8	473	2	2	1	0	53	High	73	High	20	Low	7	Low	42	Average	32	Low	78	High	0
2017	2	69	18.9	5.8	449	2	2	2	0	0	Low	53	High	9	Low	10	Low	48	Average	23	Low	47	Average	0
2017	1	72	21.9	5.6	449	2	1	2	0	57	High	30	Low	81	High	26	Average	73	High	74	High	85	High	0
2017	1	43	21.4	6	499	2	3	2	0	11	Low	70	High	19	Low	11	Low	16	Low	25	Low	75	High	0
2017	1	70	23	5.8	345	2	2	3	0	33	Average	53	High	11	Low	66	High	70	High	57	High	65	High	0
2017	2	41	19.9	5.1	481	2	3	1	0	31	Average	83	High	11	Low	1	Low	15	Low	27	Low	21	Low	0
2017	2	28	18.4	5.5	514	2	1	1	0	29	Average	65	High	8	Low	9	Low	16	Low	20	Low	68	High	0
2017	2	56	18.4	5.8	405	1	1	2	0	0	Low	76	High	26	Low	4	Low	27	Low	46	Average	68	High	0
2017	2	62	31.7	5.5	485	2	2	2	0	59	High	33	Low	47	Average	28	Average	89	High	64	High	73	High	0
2017	1	64	27.7	5.2	433	2	1	2	0	57	High	35	Average	31	Average	46	High	63	High	57	High	69	High	0
2017	1	47	22.4	5.6	532	1	3	1	0	27	Low	90	High	23	Low	35	High	50	Average	60	High	70	High	0
2017	1	68	27	7.4	492	2	2	2	0	11	Low	29	Low	83	High	17	Average	52	Average	67	High	100	High	0
2017	2	42	29.6	6.2	470	2	3	2	1	43	Average	81	High	54	High	18	Average	56	Average	63	High	80	High	0
2017	2	71	20.1	6	503	2	3	2	0	41	Average	63	High	26	Low	14	Average	75	High	36	Average	64	High	0
2017	1	73	25.4	6.1	443	2	1	2	0	41	Average	69	High	41	Average	40	High	66	High	68	High	69	High	0
2017	2	29	18.5	5.4	470	2	3	1	0	0	Low	87	High	11	Low	4	Low	53	Average	28	Low	33	Low	0
2017	2	71	23	5.8	434	2	3	2	0	65	High	72	High	14	Low	20	Average	66	High	66	High	62	Average	0
2017	1	40	24.4	5.7	466	2	3	2	0	22	Low	52	Average	37	Average	50	High	81	High	57	High	66	High	0
2017	1	64	21.7	6.1	442	2	3	1	0	51	High	37	Average	61	High	14	Average	71	High	44	Average	85	High	1
2017	2	34	16.6	5.4	481	2	3	1	0	44	Average	87	High	32	Average	33	High	84	High	74	High	87	High	0
2017	2	64	20.6	6.8	448	2	2	2	0	88	High	66	High	45	Average	48	High	65	High	80	High	82	High	0
2017	1	33	22.6	5.7	500	2	3	1	0	29	Average	30	Low	52	High	8	Low	44	Average	55	High	100	High	0
2017	1	68	24.9	5.3	514	2	1	1	0	90	High	61	High	64	High	46	High	100	High	72	High	80	High	0
2017	2	65	17.8	5.4	424	2	3	1	0	20	Low	75	High	32	Average	11	Low	20	Low	32	Low	84	High	0
2017	2	74	19.7	5.5	432	2	2	2	0	0	Low	70	High	9	Low	10	Low	32	Low	31	Low	67	High	0
2017	2	72	18.6	5.2	407	2	3	2	0	40	Average	45	Average	25	Low	10	Low	72	High	43	Average	50	Average	0
2017	2	65	22.5	5.7	465	2	3	1	0	#N/A	#N/A	#N/A	#N/A	#N/A	#N/A	#N/A	#N/A	#N/A	#N/A	#N/A	#N/A	#N/A	#N/A	0
2017	2	73	16.9	5.3	389	2	3	1	0	29	Average	75	High	31	Average	51	High	51	Average	66	High	77	High	0
2017	1	70	26.7	5.8	453	2	1	1	0	65	High	70	High	39	Average	12	Low	32	Low	39	Average	67	High	0
2017	1	59	23.5	5.7	519	2	2	2	0	86	High	67	High	48	High	65	High	53	Average	88	High	55	Average	0
2017	2	75	18.2	5.8	397	2	3	2	0	81	High	80	High	5	Low	33	High	87	High	82	High	92	High	0
2017	1	71	20.4	5.6	370	2	3	2	0	78	High	77	High	21	Low	31	High	72	High	32	Low	57	Average	0
2017	2	63	20.1	5.8	484	2	3	2	0	14	Low	53	High	31	Average	31	High	67	High	60	High	91	High	0
2017	1	67	24.9	6	533	1	3	2	0	27	Low	88	High	11	Low	30	High	90	High	50	Average	51	Average	0
2017	2	62	27.2	6.5	473	2	2	3	0	29	Average	93	High	23	Low	55	High	68	High	77	High	62	Average	0
2017	2	67	20.7	5.8	430	2	3	2	1	11	Low	52	Average	40	Average	29	Average	73	High	76	High	75	High	0
2017	2	73	19.7	5.9	400	2	3	1	0	0	Low	85	High	13	Low	29	Average	63	High	42	Average	37	Low	0
2017	1	67	19	5.8	430	2	3	2	0	58	High	71	High	0	Low	17	Average	58	Average	32	Low	43	Average	0
2017	1	72	24.4	7.5	441	2	1	2	0	62	High	81	High	28	Average	49	High	51	Average	16	Low	69	High	0
2017	2	71	20.7	5.9	449	2	2	2	0	31	Average	100	High	0	Low	19	Average	62	High	61	High	71	High	0
2017	2	71	18.3	5.6	433	2	3	2	0	35	Average	84	High	29	Average	26	Average	78	High	70	High	85	High	0
2017	2	51	18.7	5.5	439	2	1	1	0	80	High	70	High	39	Average	61	High	62	High	72	High	84	High	0
2017	1	34	18.6	5.4	469	1	1	1	0	97	High	58	High	55	High	36	High	82	High	18	Low	100	High	0
2017	2	67	22	5.9	530	2	3	2	0	14	Low	100	High	0	Low	17	Average	85	High	50	Average	53	Average	0
2017	2	67	28	6.6	465	2	3	2	0	98	High	100	High	31	Average	38	High	78	High	96	High	87	High	1
2017	2	69	23.3	6.9	482	2	3	2	0	0	Low	45	Average	72	High	3	Low	25	Low	71	High	84	High	1
2017	1	57	28.2	5.6	545	2	1	1	0	37	Average	69	High	27	Low	18	Average	58	Average	63	High	72	High	0
2017	2	68	22.2	5.5	423	2	3	2	0	56	High	61	High	24	Low	28	Average	85	High	61	High	90	High	0
2017	2	71	27.9	6.1	513	2	3	1	0	#N/A	#N/A	#N/A	#N/A	#N/A	#N/A	#N/A	#N/A	#N/A	#N/A	#N/A	#N/A	#N/A	#N/A	0
2017	2	65	37.7	8.4	513	2	3	2	0	33	Average	72	High	5	Low	13	Low	63	High	33	Low	73	High	0
2017	1	68	21.9	5.5	445	1	3	2	0	38	Average	63	High	22	Low	6	Low	47	Average	38	Average	56	Average	0
2017	1	36	17.2	5.8	505	2	3	2	0	14	Low	71	High	32	Average	42	High	65	High	72	High	100	High	0
2017	1	77	19.9	6	432	2	2	2	0	0	Low	73	High	37	Average	28	Average	70	High	61	High	80	High	0
2017	1	63	38.5	6.8	536	2	3	3	0	0	Low	52	Average	44	Average	35	High	70	High	44	Average	85	High	0
2017	2	69	31.1	7.2	566	2	3	1	0	29	Average	48	Average	37	Average	28	Average	86	High	65	High	77	High	0
2017	2	72	23.8	5.9	451	2	2	1	0	37	Average	66	High	24	Low	16	Average	30	Low	42	Average	84	High	0
2017	2	56	21.9	5.7	532	2	3	2	0	55	High	57	High	28	Average	42	High	76	High	50	Average	81	High	0
2017	2	63	21.3	5.5	447	2	3	2	0	11	Low	68	High	34	Average	48	High	69	High	81	High	82	High	0
2017	1	36	19.1	5.1	525	2	1	1	0	40	Average	60	High	25	Low	13	Low	64	High	31	Low	93	High	0
2017	1	72	22.3	7.5	456	2	1	2	0	43	Average	82	High	0	Low	15	Average	57	Average	60	High	100	High	0
2017	2	65	19.6	6.6	446	2	2	2	0	75	High	55	High	45	Average	21	Average	57	Average	54	High	86	High	0
2017	2	72	24.1	5.5	417	2	2	2	0	46	Average	79	High	10	Low	27	Average	79	High	48	Average	47	Average	0
2017	1	59	22.4	6.3	521	2	3	1	0	41	Average	53	High	59	High	100	High	71	High	79	High	81	High	0
2017	1	34	22.5	5.4	541	2	1	2	0	50	High	56	High	27	Low	23	Average	66	High	55	High	83	High	0
2017	2	54	21.3	5.8	482	2	3	1	0	47	Average	10	Low	100	High	20	Average	51	Average	63	High	83	High	0
2017	1	67	23.5	5.4	459	2	3	2	0	77	High	51	Average	7	Low	22	Average	67	High	56	High	86	High	0
2017	2	65	23.5	5.9	457	2	2	1	0	81	High	22	Low	100	High	2	Low	8	Low	62	High	92	High	0
2017	1	81	20.5	5.2	468	2	3	1	0	52	High	82	High	46	Average	19	Average	62	High	61	High	93	High	0
2017	1	54						1	0	25	Low	57	High	15	Low	4	Low	46	Average	24	Low	83	High	0
2017	1	68	35.4	6.8	491	2	3	3	0	35	Average	34	Low	57	High	50	High	68	High	74	High	82	High	0
2017	2	63	19	5.8	424	2	3	2	0	37	Average	71	High	44	Average	59	High	100	High	82	High	66	High	0
2017	2	63	19.1	5.4	437	2	3	1	0	66	High	91	High	15	Low	23	Average	47	Average	38	Average	98	High	0
2017	2	60	18.1	5.8	456	2	3	3	0	85	High	90	High	61	High	79	High	73	High	100	High	45	Average	0
2017	2	66	25	5.8	478	2	3	2	0	49	High	48	Average	38	Average	44	High	52	Average	80	High	60	Average	0
2017	1	71	24	5.7	484	2	3	2	1	81	High	54	High	75	High	38	High	79	High	100	High	72	High	0
2017	1	42	21.6	5.4	490	1	1	1	0	79	High	79	High	33	Average	48	High	58	Average	2	Low	68	High	0
2017	2	71	18.2	5.8	423	2	3	2	0	47	Average	84	High	30	Average	21	Average	0	Low	16	Low	58	Average	0
2017	1	66	24.7	5.8	503	2	1	2	0	71	High	59	High	35	Average	7	Low	49	Average	54	High	56	Average	1
2017	2	58	21.2	6	488	2	1	2	0	73	High	68	High	36	Average	35	High	69	High	42	Average	90	High	0
2017	1	66	23.1	6.3	487	2	1	2	0	11	Low	53	High	51	High	11	Low	4	Low	56	High	87	High	0
2017	2	69	21.1	6.3	459	2	3	2	0	0	Low	67	High	25	Low	20	Average	36	Low	42	Average	57	Average	0
2017	1	63	22.8	6.4	490	2	3	2	0	79	High	39	Average	54	High	50	High	93	High	67	High	100	High	0
2017	2	69	24.7	5.3	435	2	3	2	0	33	Average	96	High	9	Low	10	Low	7	Low	40	Average	21	Low	0
2017	1	52	29.2	5.1	459	2	3	2	0	65	High	100	High	15	Low	14	Average	13	Low	68	High	83	High	0
2017	1	69	20	5.7	512	2	1	1	0	41	Average	57	High	19	Low	16	Average	14	Low	45	Average	72	High	0
2017	2	70	23.5	5.4	457	2	3	1	0	50	High	67	High	20	Low	7	Low	44	Average	36	Average	71	High	1
2017	2	64	23	6.5	442	2	3	1	0	38	Average	48	Average	35	Average	29	Average	40	Average	54	High	82	High	0
2017	1	63	24.4	5.8	446	2	1	1	0	59	High	51	Average	50	High	71	High	100	High	99	High	100	High	0
2017	2	73	21.8	5.7	439	2	3	2	0	53	High	66	High	36	Average	16	Average	69	High	49	Average	92	High	0
2017	2	40	19.9	5.8	501	2	3	1	0	74	High	51	Average	56	High	60	High	84	High	62	High	100	High	0
2017	1	73	24.5	6.2	473	2	2	1	0	72	High	71	High	39	Average	14	Average	34	Low	54	High	78	High	0
2017	1	54	25.1	5.7	496	2	1	2	0	22	Low	100	High	0	Low	27	Average	69	High	52	Average	76	High	0
2017	2	64	22.2	6	447	2	2	1	0	0	Low	71	High	28	Average	10	Low	54	Average	38	Average	100	High	0
2017	1	69	25.2	5.7	454	2	1	1	0	0	Low	68	High	14	Low	11	Low	12	Low	28	Low	60	Average	0
2017	1	67	26.5	7	523	2	2	1	0	84	High	52	Average	37	Average	30	High	91	High	48	Average	80	High	0
2017	2	68	20.2	5.5	424	2	1	1	0	59	High	52	Average	49	High	100	High	80	High	92	High	87	High	0
2017	1	66	23.7	6	540	2	3	2	0	59	High	66	High	17	Low	26	Average	81	High	58	High	62	Average	0
2017	2	71	27.7	5.9	480	2	3	1	0	11	Low	68	High	6	Low	18	Average	57	Average	23	Low	31	Low	0
2017	2	67	19.4	5.6	494	2	3	1	0	46	Average	59	High	0	Low	31	High	75	High	38	Average	76	High	0
2017	2	65	27.4	6	455	2	3	1	0	0	Low	100	High	19	Low	33	High	78	High	96	High	100	High	0
2017	2	79	24.2	5.7	477	2	3	2	0	25	Low	23	Low	10	Low	0	Low	0	Low	28	Low	61	Average	0
2017	2	37	24.9	5.8	489	2	3	1	0	76	High	31	Low	65	High	73	High	82	High	88	High	84	High	0
2017	2	76	24.7	6	469	2	3	1	0	11	Low	80	High	13	Low	30	High	65	High	42	Average	49	Average	0
2017	1	32	25.1	5.8	544	2	1	1	0	47	Average	77	High	6	Low	36	High	66	High	67	High	55	Average	0
2017	1	66	21.5	5.4	497	2	1	2	0	33	Average	62	High	34	Average	20	Average	49	Average	51	Average	86	High	0
2017	2	69	20.8	5.4	445	2	2	1	0	40	Average	61	High	16	Low	5	Low	22	Low	30	Low	76	High	0
2017	2	66	23.2	6.1	459	2	3	2	0	65	High	42	Average	43	Average	27	Average	79	High	53	Average	76	High	0
2017	1	65	26.2	7.3	503	2	1	2	0	17	Low	38	Average	29	Average	24	Average	43	Average	36	Average	54	Average	1
2017	1	73	24	5.8	467	2	1	1	0	71	High	35	Average	60	High	19	Average	65	High	35	Low	72	High	0
2017	2	59						2	0	38	Average	34	Low	52	High	20	Average	78	High	47	Average	78	High	0
2017	2	64	20	5.5	467	2	2	2	0	97	High	26	Low	90	High	92	High	50	Average	100	High	90	High	1
2017	2	56	24.5	5.7	483	1	3	1	0	97	High	95	High	25	Low	54	High	80	High	92	High	76	High	0
2017	1	72	20.1	5.9	461	2	1	2	0	60	High	86	High	47	Average	39	High	76	High	100	High	88	High	0
2017	2	70	27.3	5.7	476	2	3	1	0	84	High	98	High	24	Low	45	High	67	High	96	High	86	High	0
2017	2	62	20.8	5.5	471	2	2	2	0	87	High	34	Low	77	High	47	High	54	Average	84	High	77	High	0
2017	1	25	27.3	5.4	521	1	2	1	0	97	High	48	Average	13	Low	32	High	74	High	54	High	90	High	0
2017	2	67	21.7	5.2	416	2	2	2	0	53	High	57	High	32	Average	12	Low	40	Average	32	Low	62	Average	0
2017	1	35	23.5	5.3	558	2	1	2	0	0	Low	83	High	39	Average	41	High	50	Average	72	High	83	High	0
2017	2	69	22.8	5.8	441	2	3	2	0	20	Low	82	High	0	Low	19	Average	42	Average	50	Average	39	Low	0
2017	1	62	26.7	6	559	2	1	2	0	61	High	80	High	21	Low	24	Average	46	Average	42	Average	79	High	0
2017	2	68	19.4	6.1	432	2	3	2	0	8	Low	83	High	3	Low	16	Average	34	Low	54	High	88	High	0
2017	1	71	18.4	5.6	505	2	1	1	0	33	Average	64	High	19	Low	10	Low	51	Average	16	Low	65	High	0
2017	2	75	16.9	5.9	449	2	3	1	0	51	High	37	Average	61	High	44	High	77	High	64	High	82	High	0
2017	2	64	20	5.4	508	2	3	2	0	65	High	30	Low	73	High	20	Average	81	High	47	Average	87	High	1
2017	1	68	25.1	5.1	498	2	1	1	0	22	Low	75	High	14	Low	32	High	63	High	18	Low	56	Average	0
2017	2	75	22.7	5.6	494	2	3	2	0	20	Low	85	High	22	Low	19	Average	67	High	38	Average	43	Average	0
2017	1	68	20.9	5.5	511	2	3	1	0	63	High	63	High	23	Low	16	Average	81	High	34	Low	73	High	1
2017	1	58	29.9	6	586	2	2	3	0	58	High	48	Average	83	High	74	High	83	High	100	High	100	High	0
2017	2	60	22.6	5.6	411	2	3	2	0	0	Low	76	High	9	Low	25	Average	73	High	84	High	94	High	0
2017	2	66	20.5	5.4	451	2	3	1	0	0	Low	40	Average	35	Average	18	Average	55	Average	29	Low	81	High	0
2017	2	70	21.9	5.8	443	2	1	2	0	73	High	54	High	25	Low	62	High	74	High	46	Average	70	High	0
2017	1	59	21.7	5.6	476	1	2	2	0	25	Low	55	High	19	Low	9	Low	64	High	37	Average	50	Average	0
2017	2	67	28.3	5.7	469	2	2	2	0	51	High	55	High	32	Average	66	High	80	High	75	High	82	High	0
2017	1	72	25.2	6.2	477	2	1	3	0	59	High	73	High	0	Low	17	Average	80	High	51	Average	82	High	0
2017	2	63	23.7	5.9	467	2	3	2	0	41	Average	65	High	28	Average	12	Low	32	Low	37	Average	77	High	0
2017	2	65	20.4	5.5	403	2	3	2	0	66	High	54	High	49	High	49	High	83	High	51	Average	86	High	0
2017	1	66	26.2	6.3	489	2	1	1	0	68	High	46	Average	39	Average	9	Low	60	Average	35	Low	100	High	0
2017	2	72	24.1	5.6	467	2	3	1	0	20	Low	86	High	17	Low	31	High	100	High	64	High	38	Low	0
2017	1	70	22.6	5.8	454	1	1	1	0	40	Average	75	High	0	Low	28	Average	64	High	49	Average	84	High	0
2017	2	68	22.6	5.3	480	2	2	1	0	31	Average	48	Average	51	High	42	High	71	High	68	High	89	High	0
2017	2	71	34.5	5.7	417	2	3	2	0	37	Average	47	Average	44	Average	5	Low	21	Low	47	Average	82	High	0
2017	1	70	19.2	5.4	458	2	2	2	0	95	High	39	Average	64	High	50	High	47	Average	71	High	98	High	0
2017	1	35	36.5	5.7	552	1	3	1	0	17	Low	12	Low	100	High	40	High	56	Average	95	High	43	Average	0
2017	2	66	22.1	5.7	489	2	3	1	0	0	Low	72	High	5	Low	20	Average	61	High	31	Low	96	High	0
2017	1	67	31.1	5.8	555	2	1	2	0	38	Average	64	High	0	Low	9	Low	68	High	28	Low	87	High	0
2017	1	78	21.4	6.6	473	2	3	3	0	66	High	98	High	23	Low	48	High	47	Average	66	High	100	High	0
2017	2	55	25	5.5	400	2	3	2	0	68	High	64	High	39	Average	35	High	74	High	59	High	89	High	0
2017	1	76	16.6	5.9	434	1	2	2	0	64	High	60	High	45	Average	39	High	91	High	68	High	87	High	0
2017	1	76	21.2	6.1	503	2	1	1	0	8	Low	47	Average	8	Low	13	Low	46	Average	40	Average	90	High	0
2017	1	68	24.1	6.4	520	2	3	1	0	#N/A	#N/A	#N/A	#N/A	#N/A	#N/A	#N/A	#N/A	#N/A	#N/A	#N/A	#N/A	#N/A	#N/A	0
2017	2	72	24.4	5.7	434	2	3	2	0	77	High	81	High	51	High	43	High	66	High	85	High	85	High	0
2017	1	55	25.6	5.8	533	2	2	1	0	37	Average	54	High	31	Average	17	Average	44	Average	37	Average	100	High	0
2017	2	64	23.8	5.6	498	2	2	2	0	25	Low	53	High	37	Average	17	Average	60	Average	46	Average	36	Low	0
2017	1	54	26.4	6.3	535	2	2	1	0	73	High	60	High	47	Average	52	High	81	High	85	High	88	High	0
2017	2	48	22.3	6	470	2	3	1	0	51	High	56	High	58	High	17	Average	26	Low	69	High	94	High	0
2017	1	79	21.8	5.6	526	2	3	2	0	#N/A	#N/A	#N/A	#N/A	#N/A	#N/A	#N/A	#N/A	#N/A	#N/A	#N/A	#N/A	#N/A	#N/A	0
2017	1	39	21.5	5.9	459	2	2	3	0	81	High	29	Low	71	High	94	High	71	High	71	High	88	High	0
2017	2	57	21.1	5.2	500	2	3	2	0	64	High	41	Average	57	High	47	High	53	Average	81	High	85	High	0
2017	1	69						2	0	57	High	46	Average	67	High	58	High	64	High	61	High	87	High	0
2017	2	65						1	0	0	Low	100	High	13	Low	49	High	55	Average	26	Low	74	High	0
2017	2	68	20.3	5.6	467	2	3	2	0	29	Average	31	Low	76	High	35	High	75	High	88	High	85	High	0
2017	2	63	20.7	5.4	455	2	3	1	0	40	Average	29	Low	64	High	18	Average	57	Average	60	High	84	High	0
2017	2	74	23.7	5.8	458	2	2	1	0	43	Average	42	Average	62	High	28	Average	41	Average	77	High	68	High	0
2017	2	31	20.3	5.3	446	2	2	1	0	50	High	84	High	26	Low	12	Low	29	Low	50	Average	88	High	0
2017	2	69	25.8	6.3	453	2	1	1	0	35	Average	62	High	33	Average	9	Low	27	Low	50	Average	87	High	0
2017	1	69	22.4	5.8	524	1	3	1	0	61	High	33	Low	53	High	39	High	91	High	58	High	87	High	0
2017	2	63	23.9	5.6	455	2	3	1	0	25	Low	46	Average	59	High	61	High	64	High	83	High	85	High	0
2017	1	56	29.2	6.1	518	2	1	2	0	11	Low	53	High	60	High	18	Average	58	Average	77	High	89	High	0
2017	1	51	20.2	5.8	521	2	3	2	0	67	High	29	Low	56	High	24	Average	76	High	70	High	78	High	0
2017	1	67	20.6	5.9	540	2	3	2	0	79	High	40	Average	50	High	38	High	60	Average	55	High	80	High	0
2017	1	68	28.2	6.4	511	2	1	1	0	44	Average	40	Average	41	Average	72	High	59	Average	40	Average	85	High	0
2017	2	52	21.1	5.6	495	2	3	2	0	11	Low	35	Average	66	High	15	Average	55	Average	59	High	86	High	0
2017	2	66	24	5.3	409	2	2	2	0	89	High	100	High	0	Low	58	High	61	High	92	High	78	High	0
2017	1	65	23	6.7	461	2	2	1	0	0	Low	52	Average	16	Low	1	Low	2	Low	20	Low	32	Low	0
2017	1	59	26	5.9	521	2	3	1	0	31	Average	66	High	43	Average	15	Average	53	Average	35	Low	33	Low	0
2017	2	64	19.4	5.9	437	2	3	1	0	37	Average	41	Average	67	High	83	High	75	High	80	High	90	High	0
2017	1	65	19.3	5.9	482	2	3	1	0	56	High	53	High	41	Average	44	High	98	High	77	High	60	Average	0
2017	1	66	21.4	5.1	506	2	2	2	0	47	Average	49	Average	61	High	26	Average	67	High	62	High	70	High	0
2017	2	69	16.4	5.9	422	2	3	2	0	33	Average	57	High	28	Average	30	High	75	High	54	High	83	High	0
2017	2	69	18.9	6.2	449	2	2	3	0	64	High	70	High	21	Low	23	Average	74	High	50	Average	83	High	0
2017	1	66	25.6	5.8	445	2	3	2	0	35	Average	53	High	35	Average	38	High	48	Average	52	Average	50	Average	0
2017	1	73	23.4	5.7	419	2	1	2	0	37	Average	36	Average	39	Average	25	Average	58	Average	46	Average	89	High	0
2017	1	45	31	5.5	488	1	3	2	0	17	Low	73	High	21	Low	39	High	89	High	48	Average	37	Low	1
2017	2	63	23.4	6.1	468	2	2	3	0	60	High	57	High	4	Low	13	Low	74	High	45	Average	87	High	0
2017	1	65	26	5.6	545	2	1	2	0	92	High	50	Average	22	Low	28	Average	64	High	50	Average	92	High	1
2017	1	52	21.7	5.3	505	2	1	2	0	94	High	45	Average	54	High	16	Average	67	High	38	Average	85	High	0
2017	1	73	22.4	5.8	425	1	1	1	0	27	Low	42	Average	51	High	24	Average	74	High	59	High	85	High	0
2017	2	75	19.6	5.8	498	2	2	2	0	25	Low	58	High	34	Average	94	High	44	Average	81	High	85	High	0
2017	1	66	25	5.3	411	2	3	2	0	22	Low	86	High	25	Low	61	High	100	High	87	High	54	Average	0
2017	2	44	19.6	6.1	479	2	3	2	0	100	High	58	High	43	Average	43	High	92	High	77	High	60	Average	0
2017	1	54	28.4	5.2	560	2	3	1	0	38	Average	27	Low	41	Average	7	Low	44	Average	38	Average	89	High	0
2017	2	53	21.9	5.8	434	2	1	1	0	37	Average	64	High	10	Low	38	High	62	High	67	High	100	High	0
2017	2	74	19.4	6.4	373	2	3	1	0	22	Low	54	High	44	Average	33	High	86	High	59	High	85	High	0
2017	1	66	21.2	5.4	510	2	1	2	0	44	Average	54	High	25	Low	33	High	67	High	50	Average	75	High	0
2017	2	45	17.7	5.7	406	2	1	1	0	52	High	48	Average	63	High	29	Average	81	High	77	High	85	High	0
2017	2	70	19.9	5.8	403	2	2	2	0	20	Low	54	High	37	Average	9	Low	51	Average	61	High	66	High	0
2017	2	73	17.8	6	452	2	3	2	0	14	Low	34	Low	47	Average	26	Average	56	Average	59	High	78	High	0
2017	2	60	19.5	5.8	477	2	2	1	0	35	Average	39	Average	29	Average	28	Average	38	Average	55	High	39	Low	0
2017	1	30	26.2	5.6	506	2	3	2	0	40	Average	90	High	41	Average	14	Average	24	Low	78	High	68	High	0
2017	1	68	26.2	6	433	2	3	2	0	66	High	45	Average	38	Average	48	High	81	High	63	High	80	High	0
2017	1	67	21.7	5.6	466	2	2	2	0	57	High	81	High	52	High	26	Average	46	Average	80	High	89	High	0
2017	1	66	25.8	6.6	498	2	1	2	0	65	High	58	High	47	Average	57	High	73	High	82	High	87	High	0
2017	2	63	21.2	5.9	510	2	3	1	0	97	High	84	High	55	High	37	High	75	High	96	High	89	High	0
2017	2	63	27.3	5.4	476	2	2	1	0	61	High	60	High	59	High	40	High	60	Average	79	High	92	High	0
2017	2	55	19.1	5.6	432	2	3	2	0	27	Low	44	Average	49	High	84	High	79	High	79	High	80	High	0
2017	2	65	24.8	5.9	451	2	3	1	0	84	High	84	High	0	Low	59	High	85	High	80	High	100	High	0
2017	1	66	22	5.7	482	2	1	3	0	41	Average	48	Average	16	Low	80	High	91	High	84	High	94	High	0
2017	2	68	25.8	6	471	2	3	2	0	87	High	70	High	47	Average	23	Average	45	Average	62	High	77	High	0
2017	1	63	24	6.1	483	1	1	1	0	41	Average	47	Average	42	Average	16	Average	57	Average	45	Average	100	High	0
2017	1	62	24.9	6	462	2	3	2	0	49	High	32	Low	49	High	24	Average	81	High	64	High	67	High	0
2017	2	65	18.9	5.6	413	2	3	2	0	31	Average	70	High	40	Average	71	High	100	High	83	High	70	High	0
2017	1	79	18	5.7	400	2	2	3	0	64	High	52	Average	63	High	12	Low	72	High	54	High	85	High	0
2017	1	62	19.8	5.7	478	2	3	2	0	50	High	42	Average	49	High	25	Average	75	High	66	High	90	High	0
2017	2	62	20.7	5.8	447	2	2	1	0	43	Average	48	Average	23	Low	9	Low	49	Average	38	Average	56	Average	0
2017	1	72	19.5	7	480	1	1	2	0	62	High	59	High	46	Average	10	Low	16	Low	39	Average	82	High	0
2017	2	70	20	5.5	398	2	3	2	0	52	High	27	Low	35	Average	39	High	95	High	55	High	100	High	0
2017	1	71	21.9	5.4	429	2	3	2	0	66	High	72	High	55	High	61	High	77	High	100	High	90	High	0
2017	2	73	25.8	6.2	432	2	2	2	0	33	Average	43	Average	57	High	37	High	70	High	70	High	95	High	0
2017	2	72	20.9	6	414	2	3	1	0	65	High	42	Average	33	Average	26	Average	72	High	55	High	80	High	0
2017	1	36	25.4	5.6	521	2	2	2	0	27	Low	30	Low	15	Low	47	High	68	High	36	Average	0	Low	0
2017	2	39	21	5.7	455	2	3	2	0	0	Low	81	High	0	Low	16	Average	62	High	34	Low	40	Low	0
2017	1	73	25	6.3	504	1	2	2	0	75	High	44	Average	43	Average	23	Average	72	High	42	Average	83	High	0
2017	1	69	20	5.7	468	2	3	1	0	47	Average	53	High	37	Average	41	High	62	High	54	High	87	High	0
2017	1	64	27.4	5.5	504	2	2	2	0	91	High	49	Average	48	High	57	High	65	High	79	High	89	High	0
2017	1	61	27.2	5.8	481	1	1	2	0	41	Average	74	High	19	Low	49	High	73	High	69	High	100	High	0
2017	1	54	24.8	5.3	499	2	1	2	0	52	High	59	High	1	Low	13	Low	51	Average	50	Average	67	High	0
2017	2	30	19.2	4.8	415	2	3	2	0	27	Low	61	High	22	Low	6	Low	31	Low	11	Low	45	Average	1
2017	2	65	20.1	6.1	466	2	1	1	0	41	Average	59	High	15	Low	20	Average	40	Average	45	Average	100	High	0
2017	1	43	22.9	5.8	512	1	1	2	0	60	High	60	High	26	Low	57	High	34	Low	29	Low	100	High	0
2017	2	67	27.2	6.2	535	2	2	1	0	37	Average	74	High	35	Average	42	High	25	Low	68	High	50	Average	0
2017	2	52	22.4	5.5	445	2	3	1	0	59	High	63	High	48	High	35	High	72	High	92	High	92	High	0
2017	1	49	19.3	5.6	494	2	2	1	0	49	High	66	High	20	Low	66	High	50	Average	56	High	49	Average	0
2017	2	65	25.4	6	441	2	3	2	0	56	High	66	High	51	High	20	Average	73	High	85	High	85	High	0
2017	2	54	22.2	5.5	536	2	3	1	0	31	Average	52	Average	32	Average	10	Low	66	High	28	Low	77	High	0
2017	2	62	24.1	5.1	513	2	3	1	0	50	High	45	Average	35	Average	63	High	95	High	54	High	100	High	0
2017	1	44	26.9	5.9	534	2	3	2	0	46	Average	69	High	42	Average	72	High	69	High	71	High	84	High	0
2017	1	64	25.4	5.7	550	2	3	2	0	75	High	18	Low	95	High	69	High	80	High	68	High	92	High	0
2017	1	49	24.5	7.1	559	1	3	2	0	8	Low	68	High	32	Average	50	High	70	High	65	High	77	High	0
2017	2	45	19.7	5.5	406	2	3	1	0	47	Average	84	High	0	Low	22	Average	78	High	54	High	100	High	0
2017	2	53	19.4	5.5	458	2	2	1	0	35	Average	61	High	14	Low	18	Average	78	High	37	Average	61	Average	0
2017	2	67	25.4	6.2	442	2	2	2	0	50	High	88	High	15	Low	56	High	74	High	67	High	100	High	0
2017	2	69	22.7	5.2	458	2	2	2	0	71	High	25	Low	43	Average	36	High	83	High	61	High	75	High	0
2017	1	46	26.9	5.8	490	2	1	2	0	43	Average	70	High	33	Average	10	Low	58	Average	53	Average	57	Average	0
2017	1	72	23.5	6.3	492	2	2	2	0	76	High	30	Low	56	High	46	High	75	High	78	High	62	Average	0
2017	2	71	22.3	5.8	450	2	3	1	0	20	Low	20	Low	73	High	32	High	48	Average	71	High	100	High	0
2017	2	71	20.7	5.8	450	2	2	2	0	60	High	51	Average	0	Low	8	Low	37	Average	44	Average	100	High	0
2017	2	62	20.8	5.9	403	2	2	3	0	46	Average	43	Average	55	High	39	High	63	High	70	High	80	High	0
2017	2	65	22.6	5.2	443	2	1	2	0	29	Average	68	High	2	Low	32	High	73	High	83	High	92	High	0
2017	2	65	25.2	5.9	503	2	2	2	0	#N/A	#N/A	#N/A	#N/A	#N/A	#N/A	#N/A	#N/A	#N/A	#N/A	#N/A	#N/A	#N/A	#N/A	0
2017	2	58	20.3	5.6	498	2	2	2	0	8	Low	50	Average	20	Low	8	Low	3	Low	32	Low	65	High	1
2017	2	68	20.4	5.7	454	2	3	2	0	47	Average	25	Low	22	Low	7	Low	40	Average	40	Average	42	Low	0
2017	2	70	24.4	5.8	424	2	3	2	0	35	Average	35	Average	73	High	28	Average	71	High	67	High	89	High	0
2017	2	68	18.2	5.3	486	2	3	1	0	56	High	68	High	37	Average	38	High	85	High	75	High	91	High	0
2017	1	73	25.3	6.4	578	2	3	1	0	68	High	74	High	0	Low	38	High	79	High	54	High	88	High	0
2017	1	58	23	5.3	490	2	2	1	0	58	High	100	High	0	Low	6	Low	36	Low	40	Average	64	High	0
2017	2	71	18.8	6	384	2	3	1	0	0	Low	60	High	51	High	25	Average	43	Average	52	Average	93	High	0
2017	2	71	20.6	7.5	398	2	3	1	0	14	Low	23	Low	82	High	32	High	58	Average	65	High	90	High	0
2017	1	61	25.6	5.3	461	2	3	2	0	43	Average	51	Average	13	Low	23	Average	31	Low	28	Low	65	High	0
2017	1	65	23.3	5.8	443	2	1	1	0	77	High	81	High	0	Low	43	High	94	High	80	High	75	High	0
2017	1	50	22.8	5.7	504	2	1	1	0	20	Low	63	High	17	Low	2	Low	23	Low	54	High	56	Average	0
2017	2	69	24.2	5.6	424	2	3	2	0	49	High	36	Average	46	Average	22	Average	48	Average	62	High	90	High	0
2017	2	71	19.2	5.8	407	2	2	2	0	58	High	78	High	33	Average	26	Average	35	Low	74	High	64	High	0
2017	2	65	16.1	5.7	436	2	3	2	0	51	High	66	High	19	Low	7	Low	58	Average	59	High	99	High	0
2017	1	53	21.7	5.4	520	2	3	1	0	46	Average	100	High	29	Average	13	Low	32	Low	60	High	85	High	0
2017	2	77	21.2	5.9	449	2	2	2	0	33	Average	90	High	19	Low	21	Average	43	Average	60	High	47	Average	0
2017	2	40	19.8	5.3	422	2	3	1	0	46	Average	63	High	46	Average	52	High	65	High	67	High	70	High	0
2017	2	59	19.4	5.1	467	2	1	2	0	4	Low	44	Average	14	Low	9	Low	45	Average	14	Low	67	High	0
2017	2	69	25.9	6.5	428	2	3	2	0	29	Average	39	Average	74	High	100	High	56	Average	88	High	82	High	0
2017	2	46	19.1	5.5	469	2	3	1	0	0	Low	84	High	9	Low	10	Low	19	Low	20	Low	55	Average	0
2017	2	60	20.5	5.7	481	2	3	2	0	0	Low	88	High	24	Low	74	High	54	Average	64	High	77	High	1
2017	2	73	21.1	5.1	449	2	3	1	0	46	Average	48	Average	23	Low	9	Low	67	High	26	Low	62	Average	0
2017	2	63	22	6.2	418	2	3	2	0	52	High	38	Average	39	Average	17	Average	28	Low	22	Low	67	High	0
2017	2	67	23.1	5.8	439	2	3	2	0	0	Low	52	Average	38	Average	8	Low	12	Low	33	Low	82	High	0
2017	2	61	19.2	5.7	471	2	3	1	0	8	Low	73	High	22	Low	44	High	55	Average	42	Average	62	Average	0
2017	2	68	21.6	5.6	450	2	3	1	0	17	Low	61	High	54	High	20	Average	48	Average	77	High	84	High	0
2017	2	65	20.2	5.4	447	2	2	1	0	33	Average	74	High	0	Low	36	High	45	Average	62	High	78	High	0
2017	1	68	21.8	5.4	460	2	2	2	0	8	Low	71	High	40	Average	62	High	75	High	76	High	84	High	0
2017	2	65	24.3	5.5	440	2	2	2	2	77	High	44	Average	34	Average	0	Low	84	High	52	Average	87	High	0
2017	2	77	22.2	6.3	482	2	3	2	0	0	Low	35	Average	31	Average	77	High	79	High	70	High	78	High	0
2017	1	39	20.1	5.1	511	2	3	2	0	49	High	55	High	5	Low	17	Average	66	High	42	Average	81	High	0
2017	2	42	24	5.4	438	2	3	2	0	14	Low	86	High	8	Low	7	Low	30	Low	28	Low	57	Average	0
2017	1	70	19.7	7.5	462	1	1	2	0	95	High	71	High	2	Low	15	Average	16	Low	66	High	84	High	0
2017	2	45	20	5.6	470	2	1	2	0	66	High	100	High	0	Low	26	Average	34	Low	32	Low	26	Low	0
2017	1	49	25.4	5.8	507	2	2	2	0	74	High	36	Average	58	High	21	Average	71	High	45	Average	77	High	0
2017	2	39	19.4	5.1	426	2	2	2	0	43	Average	61	High	15	Low	14	Average	81	High	26	Low	80	High	0
2017	2	68	22.4	5.5	505	2	3	1	0	33	Average	100	High	29	Average	42	High	70	High	59	High	64	High	0
2017	2	60	26.1	6.2	373	2	3	2	0	0	Low	100	High	0	Low	41	High	100	High	66	High	57	Average	0
2017	2	65	17.6	5.4	443	2	2	2	0	76	High	54	High	42	Average	33	High	62	High	78	High	83	High	1
2017	1	31	23.1	5.4	557	2	2	2	0	14	Low	79	High	0	Low	29	Average	66	High	38	Average	57	Average	0
2017	2	44	22.8	5.2	398	2	2	2	0	44	Average	93	High	0	Low	26	Average	65	High	32	Low	63	Average	0
2017	2	64	26.7	6.2	448	2	2	2	0	80	High	43	Average	45	Average	73	High	81	High	64	High	84	High	0
2017	1	49	23.3	6.2	497	2	2	2	1	38	Average	62	High	24	Low	31	High	77	High	41	Average	76	High	0
2017	1	59	21.2	5.4	548	1	3	2	0	11	Low	94	High	0	Low	16	Average	16	Low	22	Low	50	Average	0
2017	1	66	27.8	5.3	473	2	3	3	0	66	High	59	High	49	High	61	High	70	High	81	High	83	High	0
2017	1	72	21.4	5.7	504	1	1	3	0	71	High	79	High	61	High	38	High	37	Average	82	High	89	High	0
2017	1	35	20.7	5.7	556	1	2	2	0	78	High	56	High	29	Average	44	High	44	Average	35	Low	67	High	0
2017	2	63	25.1	5.6	423	2	3	2	0	44	Average	20	Low	56	High	4	Low	14	Low	36	Average	89	High	0
2017	2	62	24.6	5.8	443	2	3	1	0	17	Low	60	High	32	Average	9	Low	40	Average	40	Average	81	High	1
2017	1	35	23.9	5.3	577	2	3	1	0	71	High	26	Low	71	High	18	Average	59	Average	29	Low	81	High	0
2017	1	65	20	5.5	482	2	1	2	0	55	High	32	Low	100	High	6	Low	39	Average	54	High	90	High	0
2017	2	65	19.8	5.3	412	2	3	2	0	81	High	31	Low	49	High	15	Average	77	High	57	High	86	High	0
2017	2	39	21.6	5	482	2	2	2	0	52	High	100	High	34	Average	10	Low	25	Low	37	Average	80	High	0
2017	1	71	26.5	8.3	491	2	1	3	0	90	High	7	Low	98	High	40	High	71	High	60	High	87	High	0
2017	1	70	24.5	5.5	458	2	2	2	0	35	Average	92	High	80	High	35	High	55	Average	61	High	89	High	0
2017	1	64	29.6	6.6	464	2	3	3	0	0	Low	25	Low	65	High	40	High	46	Average	58	High	82	High	0
2017	2	68	18.9	5.6	435	2	3	3	0	#N/A	#N/A	#N/A	#N/A	#N/A	#N/A	#N/A	#N/A	#N/A	#N/A	#N/A	#N/A	#N/A	#N/A	0
2017	2	45	20.1	6	447	2	2	1	0	31	Average	78	High	17	Low	0	Low	10	Low	37	Average	67	High	0
2017	2	75	25	6.2	404	2	3	1	0	33	Average	24	Low	71	High	2	Low	14	Low	55	High	89	High	0
2017	2	35	22.5	5.3	455	2	2	2	0	20	Low	48	Average	50	High	21	Average	42	Average	51	Average	100	High	0
2017	1	31	24.8	5.7	528	2	2	1	0	82	High	22	Low	56	High	58	High	90	High	65	High	84	High	0
2017	1	75	24.9	6.2	517	2	2	2	0	43	Average	37	Average	78	High	57	High	72	High	87	High	90	High	0
2017	1	67	24.5	6	528	2	1	2	0	43	Average	65	High	20	Low	16	Average	30	Low	32	Low	84	High	0
2017	1	66	21.9	5.7	503	2	3	2	0	29	Average	69	High	0	Low	18	Average	57	Average	34	Low	86	High	0
2017	1	72	22.6	5.3	418	2	1	2	0	49	High	48	Average	70	High	21	Average	4	Low	72	High	100	High	0
2017	1	65	22.8	5.4	495	2	2	2	0	56	High	4	Low	85	High	10	Low	50	Average	47	Average	100	High	0
2017	1	70	19.2	6.2	450	2	3	2	0	27	Low	52	Average	71	High	31	High	16	Low	60	High	79	High	0
2017	2	32	24.6	5.5	479	2	3	2	0	70	High	52	Average	26	Low	36	High	81	High	42	Average	100	High	1
2017	2	64	23	6.2	416	2	3	2	0	0	Low	44	Average	35	Average	16	Average	39	Average	58	High	85	High	0
2017	1	79	21.8	6.5	437	2	2	2	0	44	Average	13	Low	100	High	8	Low	23	Low	62	High	88	High	0
2017	1	63	23.3	5.3	419	2	1	2	0	87	High	21	Low	77	High	20	Average	41	Average	32	Low	85	High	0
2017	2	69	23.9	6.1	466	2	3	2	1	85	High	50	Average	58	High	39	High	81	High	79	High	57	Average	0
2017	2	70	24.3	6	486	2	3	2	0	27	Low	67	High	18	Low	31	High	74	High	13	Low	82	High	0
2017	2	54	17.2	5.6	493	2	2	2	0	0	Low	51	Average	25	Low	0	Low	32	Low	22	Low	47	Average	0
2017	2	80	22.1	6.1	462	2	3	2	0	46	Average	61	High	38	Average	68	High	78	High	64	High	92	High	0
2017	1	73	24	8	506	2	2	2	0	37	Average	37	Average	45	Average	28	Average	63	High	46	Average	76	High	0
2017	1	38	22	4.9	391	1	3	2	0	29	Average	100	High	11	Low	0	Low	1	Low	33	Low	39	Low	0
2017	2	64	20.5	7.5	472	2	3	2	0	97	High	80	High	50	High	29	Average	75	High	80	High	85	High	0
2017	1	65	24.2	6	491	1	3	2	0	20	Low	55	High	62	High	71	High	36	Low	46	Average	88	High	0
2017	2	66	23.4	6	465	2	3	1	0	62	High	72	High	34	Average	30	High	28	Low	53	Average	85	High	1
2017	1	63	29.6	5.9	497	2	2	2	0	97	High	69	High	41	Average	72	High	83	High	76	High	82	High	0
2017	2	61	30.9	6.2	496	2	3	2	0	58	High	79	High	37	Average	23	Average	36	Low	48	Average	80	High	0
2017	1	53	20.7	5.6	467	2	2	2	0	25	Low	82	High	17	Low	12	Low	34	Low	50	Average	50	Average	0
2017	2	65	23.9	5.6	476	2	3	1	0	59	High	52	Average	46	Average	6	Low	18	Low	22	Low	76	High	0
2017	2	39	21	5.2	439	2	1	2	0	66	High	71	High	25	Low	17	Average	66	High	42	Average	82	High	0
2017	2	60	19.7	5.6	493	2	1	1	0	17	Low	57	High	33	Average	4	Low	0	Low	34	Low	72	High	1
2017	1	60	23.9	6.9	440	1	1	2	0	61	High	17	Low	66	High	27	Average	69	High	49	Average	80	High	1
2017	1	55	25.1	5.7	546	1	3	2	0	59	High	31	Low	47	Average	42	High	46	Average	27	Low	83	High	0
2017	2	51	20.9	5.7	507	1	3	2	0	60	High	44	Average	41	Average	17	Average	33	Low	47	Average	83	High	0
2017	2	31	21.3	5	445	2	3	2	0	33	Average	73	High	7	Low	8	Low	45	Average	37	Average	27	Low	0
2017	2	59	19.6	5.5	394	2	1	2	0	97	High	71	High	19	Low	0	Low	19	Low	1	Low	55	Average	0
2017	1	67	21.7	5.8	410	2	1	2	0	77	High	17	Low	97	High	73	High	41	Average	73	High	85	High	0
2017	2	68	25.7	5.6	440	2	2	2	1	82	High	82	High	26	Low	48	High	62	High	100	High	88	High	0
2017	2	51	21.3	5.8	446	2	3	2	0	51	High	68	High	22	Low	9	Low	40	Average	42	Average	83	High	0
2017	2	66	21.1	5.3	517	2	1	1	0	47	Average	44	Average	41	Average	20	Average	80	High	48	Average	54	Average	0
2017	1	35	27.2	5.4	551	2	2	2	0	0	Low	58	High	40	Average	76	High	47	Average	50	Average	87	High	0
2017	2	66	17.8	5.5	442	2	3	2	1	47	Average	36	Average	57	High	42	High	69	High	79	High	81	High	0
2017	2	65	19.4	6.1	417	2	3	2	0	69	High	45	Average	58	High	5	Low	84	High	63	High	80	High	0
2017	1	63	22.6	5.9	499	2	3	2	0	43	Average	56	High	46	Average	12	Low	70	High	50	Average	89	High	0
2017	2	70	23.6	5.6	441	2	3	2	0	60	High	51	Average	50	High	30	High	84	High	80	High	100	High	1
2017	2	66	21.2	5.7	432	2	1	2	0	50	High	46	Average	31	Average	4	Low	26	Low	22	Low	73	High	0
2017	1	68	26.7	6.2	477	2	1	1	0	22	Low	72	High	85	High	54	High	100	High	100	High	81	High	0
2017	2	70	18.2	6.2	464	2	3	2	1	57	High	42	Average	49	High	50	High	70	High	71	High	78	High	0
2017	2	56	20.7	5.5	475	2	1	1	0	35	Average	63	High	17	Low	40	High	80	High	59	High	86	High	0
2017	1	65	23.2	5.6	492	2	2	2	0	51	High	30	Low	43	Average	11	Low	33	Low	39	Average	79	High	0
2017	1	56	29.2	6.2	471	2	1	2	0	4	Low	32	Low	39	Average	44	High	91	High	74	High	81	High	0
2017	1	67	20.7	5.2	458	2	1	2	0	92	High	23	Low	71	High	6	Low	29	Low	48	Average	92	High	0
2017	1	73	24.3	5.6	428	2	1	1	0	8	Low	26	Low	35	Average	7	Low	47	Average	30	Low	89	High	0
2017	2	60	21	5.8	428	2	3	1	0	33	Average	64	High	41	Average	24	Average	76	High	46	Average	85	High	0
2017	1	76	31.7	6.5	515	2	2	2	0	82	High	45	Average	92	High	84	High	56	Average	96	High	85	High	0
2017	1	27	26.1	5.1	545	2	3	2	0	47	Average	46	Average	34	Average	2	Low	26	Low	9	Low	37	Low	0
2017	1	80	22.2	5.3	438	2	2	2	0	25	Low	69	High	43	Average	56	High	98	High	89	High	82	High	0
2017	2	66	26.9	5.7	502	2	3	1	0	8	Low	61	High	14	Low	8	Low	60	Average	42	Average	68	High	0
2017	2	70	24	6	432	2	3	1	0	31	Average	100	High	43	Average	63	High	96	High	100	High	71	High	0
2017	2	66	21.7	5.4	448	2	3	1	0	67	High	36	Average	33	Average	19	Average	79	High	53	Average	58	Average	0
2017	1	77	20.9	5.3	423	2	1	3	0	43	Average	28	Low	61	High	42	High	68	High	82	High	81	High	0
2017	1	39	21.4	5.1	549	2	2	1	0	31	Average	37	Average	35	Average	6	Low	17	Low	34	Low	92	High	0
2017	1	64	28	6.1	548	2	2	2	0	100	High	75	High	66	High	82	High	50	Average	88	High	89	High	0
2017	2	65	24.4	5.9	442	2	3	1	0	52	High	73	High	25	Low	21	Average	75	High	44	Average	82	High	1
2017	2	73	20.6	5.8	406	2	3	1	0	62	High	70	High	74	High	33	High	86	High	85	High	94	High	0
2017	1	68	22.7	6.1	537	2	2	2	0	47	Average	75	High	31	Average	70	High	84	High	80	High	100	High	0
2017	1	42	27.1	5.6	501	2	2	3	0	79	High	58	High	43	Average	58	High	34	Low	33	Low	92	High	0
2017	2	62	20.5	5.9	442	2	3	2	0	56	High	56	High	23	Low	7	Low	22	Low	51	Average	87	High	0
2017	2	65	27.5	6.5	493	2	2	2	0	62	High	34	Low	59	High	18	Average	66	High	25	Low	92	High	0
2017	2	67	21.3	6.1	402	2	2	2	0	60	High	47	Average	27	Low	9	Low	49	Average	52	Average	100	High	0
2017	1	69	20.9	5.3	459	2	1	2	0	8	Low	69	High	33	Average	29	Average	84	High	63	High	77	High	0
2017	1	80	23.3	5.6	455	2	2	2	0	29	Average	56	High	42	Average	72	High	100	High	100	High	68	High	0
2017	2	75	20.6	5.6	445	2	2	3	0	89	High	95	High	56	High	62	High	52	Average	72	High	90	High	0
2017	1	74	26.3	5.8	468	2	1	3	0	68	High	80	High	7	Low	39	High	59	Average	66	High	98	High	0
2017	2	47	21.1	5.4	430	2	2	2	0	79	High	20	Low	51	High	14	Average	74	High	35	Low	70	High	0
2017	1	75	25.5	5.9	473	2	1	3	0	87	High	100	High	55	High	86	High	56	Average	49	Average	97	High	0
2017	2	52	23.1	6.4	497	2	3	1	0	44	Average	45	Average	35	Average	6	Low	52	Average	42	Average	72	High	0
2017	2	44	20.1	6.2	483	2	2	1	0	52	High	65	High	14	Low	45	High	77	High	44	Average	63	Average	0
2017	2	68	20.8	5.7	452	2	3	2	0	81	High	89	High	71	High	7	Low	36	Low	39	Average	94	High	0
2017	2	70	21.5	6	489	2	3	2	0	38	Average	27	Low	39	Average	10	Low	63	High	42	Average	89	High	0
2017	1	46	24	5.7	418	2	1	1	0	33	Average	49	Average	33	Average	16	Average	66	High	37	Average	89	High	0
2017	1	78	25.1	5.8	464	2	2	2	0	62	High	69	High	49	High	48	High	12	Low	54	High	89	High	0
2017	1	78	22.4	5.9	411	2	1	2	0	61	High	21	Low	70	High	64	High	86	High	78	High	89	High	0
2017	1	79	22.8	5.5	470	2	3	2	0	84	High	70	High	56	High	56	High	77	High	97	High	100	High	0
2017	1	74	19.6	5.7	460	2	2	2	0	11	Low	92	High	61	High	58	High	51	Average	95	High	92	High	0
2017	1	68	21.6	5.5	468	2	1	3	0	56	High	41	Average	41	Average	51	High	88	High	52	Average	49	Average	0
2017	1	69	25.4	5.8	468	2	3	1	0	49	High	14	Low	79	High	8	Low	39	Average	24	Low	46	Average	0
2017	2	46	22.8	5.8	467	2	3	2	0	47	Average	67	High	14	Low	24	Average	84	High	40	Average	62	Average	0
2017	1	69	18.5	5.6	465	1	1	2	0	51	High	69	High	0	Low	49	High	100	High	64	High	36	Low	0
2017	2	39	27.3	5.4	506	2	3	2	0	33	Average	76	High	6	Low	3	Low	37	Average	16	Low	97	High	0
2017	1	67	19.2	5.5	396	2	2	3	0	44	Average	49	Average	41	Average	60	High	88	High	89	High	100	High	0
2017	1	40	22.4	5.1	502	2	2	2	0	70	High	84	High	0	Low	49	High	76	High	40	Average	25	Low	0
2017	2	42	19.4	6	498	2	2	2	0	35	Average	81	High	13	Low	9	Low	71	High	34	Low	53	Average	0
2017	1	62	22.3	5.5	554	2	2	2	0	40	Average	46	Average	42	Average	24	Average	67	High	64	High	51	Average	0
2017	2	60	19.9	5.6	456	2	3	1	0	33	Average	46	Average	34	Average	1	Low	16	Low	24	Low	100	High	0
2017	2	35	18	5.5	493	2	3	1	0	40	Average	45	Average	29	Average	11	Low	48	Average	13	Low	11	Low	0
2017	1	43	25.1	6.4	470	1	1	3	0	0	Low	35	Average	34	Average	86	High	66	High	34	Low	82	High	0
2017	2	55	29.1	6.9	451	2	3	1	0	59	High	72	High	13	Low	7	Low	30	Low	30	Low	73	High	0
2017	2	68	18.7	5.4	465	2	3	1	0	22	Low	83	High	31	Average	24	Average	39	Average	60	High	85	High	0
2017	2	47	23.7	5.1	481	2	3	2	0	27	Low	64	High	19	Low	9	Low	47	Average	23	Low	30	Low	0
2017	1	48	22.5	5.8	562	2	1	2	0	0	Low	72	High	53	High	23	Average	48	Average	83	High	92	High	0
2017	2	67	26.6	5.9	465	2	1	1	0	61	High	55	High	40	Average	50	High	93	High	70	High	77	High	0
2017	2	68	18.9	5.9	447	2	3	3	0	100	High	94	High	11	Low	27	Average	69	High	36	Average	0	Low	0
2017	1	57	21.7	6	511	2	3	1	0	53	High	27	Low	52	High	4	Low	48	Average	32	Low	79	High	0
2017	1	65	22.6	5.7	494	2	2	1	0	41	Average	83	High	30	Average	33	High	72	High	51	Average	70	High	0
2017	2	67	22.1	5.9	504	2	3	1	0	50	High	51	Average	25	Low	13	Low	73	High	39	Average	70	High	0
2017	1	35	23	5.1	416	1	2	1	0	43	Average	61	High	20	Low	28	Average	25	Low	14	Low	64	High	0
2017	1	68	24.8	6.4	566	2	1	3	0	27	Low	60	High	23	Low	63	High	71	High	42	Average	69	High	0
2017	2	32	18.3	5.5	468	2	3	2	0	50	High	45	Average	27	Low	7	Low	56	Average	34	Low	47	Average	0
2017	1	63	28.4	5.2	486	2	2	2	0	47	Average	50	Average	41	Average	23	Average	71	High	43	Average	81	High	0
2017	1	56	21.3	5.7	492	2	1	1	0	33	Average	84	High	7	Low	9	Low	34	Low	31	Low	11	Low	1
2017	2	65	25.2	6	451	2	3	1	0	37	Average	74	High	42	Average	9	Low	38	Average	38	Average	84	High	0
2017	2	36	24.3	5.4	491	2	3	1	0	47	Average	53	High	21	Low	14	Average	24	Low	19	Low	65	High	0
2017	2	73	19.1	5.6	451	2	3	1	0	76	High	76	High	41	Average	38	High	65	High	68	High	83	High	0
2017	2	65	23.5	5.7	455	2	2	1	0	44	Average	62	High	18	Low	6	Low	39	Average	34	Low	82	High	0
2017	2	48	32	5.1	451	2	3	2	2	63	High	66	High	43	Average	38	High	84	High	61	High	77	High	0
2017	1	63	24.5	5.1	486	2	2	1	0	52	High	83	High	9	Low	6	Low	22	Low	56	High	94	High	0
2017	1	48	22.7	5.8	537	2	1	2	0	43	Average	43	Average	40	Average	26	Average	92	High	58	High	77	High	0
2017	1	48	24.6	5.5	493	2	2	2	0	49	High	66	High	14	Low	47	High	17	Low	32	Low	100	High	0
2017	2	72	29.4	6.3	448	2	2	1	0	41	Average	87	High	33	Average	72	High	93	High	76	High	87	High	0
2017	1	63	22.5	6.2	476	2	2	3	0	100	High	25	Low	73	High	48	High	87	High	68	High	78	High	0
2017	1	73	22	5.5	426	2	3	3	0	47	Average	36	Average	60	High	13	Low	41	Average	49	Average	79	High	0
2017	2	71	21.3	5.6	384	2	3	1	0	46	Average	30	Low	39	Average	9	Low	44	Average	40	Average	76	High	0
2017	2	52	22.1	5.2	390	2	2	1	0	82	High	64	High	39	Average	21	Average	64	High	48	Average	61	Average	0
2017	1	33	21.2	5.6	562	2	3	2	0	11	Low	57	High	36	Average	3	Low	18	Low	38	Average	58	Average	0
2017	2	30	16.8	5.6	474	2	3	2	0	53	High	69	High	17	Low	28	Average	84	High	38	Average	70	High	0
2017	1	64	20.7	5.9	475	2	3	2	0	49	High	28	Low	73	High	14	Average	42	Average	62	High	90	High	0
2017	2	70	24.1	5.7	457	2	3	2	0	65	High	64	High	37	Average	22	Average	75	High	52	Average	81	High	0
2017	1	43	24.9	5.4	543	2	2	2	0	41	Average	53	High	30	Average	5	Low	27	Low	32	Low	78	High	0
2017	2	42	17.2	5.4	459	2	3	1	0	#N/A	#N/A	#N/A	#N/A	#N/A	#N/A	#N/A	#N/A	#N/A	#N/A	#N/A	#N/A	#N/A	#N/A	0
2017	1	50	22	5.4	428	1	1	2	0	31	Average	69	High	41	Average	7	Low	20	Low	38	Average	90	High	0
2017	2	59	18	5.6	424	2	3	1	0	66	High	14	Low	85	High	29	Average	74	High	51	Average	85	High	0
2017	2	67	21.4	5.9	441	2	1	1	0	29	Average	57	High	21	Low	65	High	12	Low	49	Average	60	Average	0
2017	1	57	21.5	6.1	524	1	1	3	0	38	Average	50	Average	49	High	22	Average	81	High	60	High	86	High	0
2017	2	56	24.6	6	442	2	3	1	1	74	High	56	High	39	Average	27	Average	85	High	58	High	71	High	0
2017	1	63	21.2	5.9	523	2	3	2	0	47	Average	85	High	39	Average	22	Average	76	High	90	High	89	High	0
2017	1	62	25.3	5.9	522	2	1	2	0	27	Low	43	Average	68	High	0	Low	15	Low	63	High	92	High	0
2017	1	76	27.4	7	444	2	1	1	0	49	High	71	High	37	Average	45	High	88	High	75	High	85	High	0
2017	2	73	22.6	5.8	496	2	3	2	0	0	Low	73	High	32	Average	19	Average	64	High	59	High	73	High	0
2017	2	66	17	5.7	408	2	3	1	0	63	High	76	High	41	Average	20	Average	53	Average	1	Low	67	High	0
2017	2	66	21.2	5.8	439	2	3	2	1	31	Average	65	High	34	Average	15	Average	57	Average	55	High	89	High	0
2017	2	39	25	5.1	430	2	3	2	0	40	Average	56	High	35	Average	9	Low	32	Low	42	Average	72	High	0
2017	1	48	23	5.4	520	2	3	2	0	#N/A	#N/A	#N/A	#N/A	#N/A	#N/A	#N/A	#N/A	#N/A	#N/A	#N/A	#N/A	#N/A	#N/A	0
2017	1	77	23	5.5	515	2	3	2	0	35	Average	29	Low	52	High	28	Average	76	High	62	High	88	High	0
2017	2	71	24.4	5.2	480	2	3	1	0	0	Low	17	Low	90	High	8	Low	24	Low	45	Average	97	High	1
2017	1	31	22.3	5.6	564	1	2	2	0	41	Average	40	Average	43	Average	46	High	100	High	78	High	52	Average	1
2017	2	33	22.1	5.2	481	2	2	1	0	14	Low	77	High	11	Low	10	Low	22	Low	8	Low	35	Low	1
2017	2	45	25.2	5.9	470	2	3	2	0	#N/A	#N/A	#N/A	#N/A	#N/A	#N/A	#N/A	#N/A	#N/A	#N/A	#N/A	#N/A	#N/A	#N/A	0
2017	1	68	25.5	6.6	492	2	2	2	0	#N/A	#N/A	#N/A	#N/A	#N/A	#N/A	#N/A	#N/A	#N/A	#N/A	#N/A	#N/A	#N/A	#N/A	0
2017	1	75	24.8	6.1	490	2	1	2	0	25	Low	17	Low	100	High	14	Average	46	Average	64	High	100	High	0
2017	1	30	26.7	5.1	500	1	1	2	0	11	Low	43	Average	47	Average	27	Average	54	Average	40	Average	58	Average	0
2017	2	62	25.3	5.4	502	2	3	2	0	96	High	84	High	53	High	40	High	77	High	90	High	82	High	0
2017	2	71	17.2	5.2	411	2	3	2	0	31	Average	61	High	41	Average	39	High	100	High	83	High	32	Low	0
2017	2	42	15.3	5.5	430	2	3	1	0	51	High	85	High	17	Low	2	Low	3	Low	46	Average	12	Low	0
2017	1	67	20.2	5.5	499	2	2	2	0	49	High	50	Average	52	High	0	Low	13	Low	47	Average	67	High	0
2017	1	65	25.2	6.4	484	2	2	2	0	8	Low	68	High	24	Low	23	Average	60	Average	59	High	80	High	0
2017	1	50	25.5	5.3	511	1	1	2	0	87	High	88	High	24	Low	0	Low	0	Low	23	Low	77	High	0
2017	2	75	23.4	5.9	415	2	2	2	0	62	High	74	High	42	Average	41	High	91	High	98	High	85	High	0
2017	1	75	20.6	6.7	452	2	2	2	1	33	Average	58	High	65	High	47	High	95	High	68	High	82	High	0
2017	1	67	24.5	5.6	507	2	2	2	0	63	High	34	Low	39	Average	37	High	46	Average	48	Average	98	High	0
2017	1	68	25.7	6.1	489	1	3	2	0	31	Average	63	High	0	Low	5	Low	7	Low	32	Low	67	High	0
2017	2	70	24.1	8	445	2	3	2	0	72	High	37	Average	85	High	29	Average	74	High	56	High	92	High	0
2017	2	63	24.5	6.8	543	2	3	1	0	35	Average	89	High	0	Low	36	High	90	High	49	Average	87	High	0
2017	2	67	19.3	5.6	481	2	2	1	0	0	Low	49	Average	60	High	34	High	61	High	66	High	100	High	0
2017	1	72	27.7	6	423	2	1	2	0	0	Low	0	Low	68	High	7	Low	29	Low	39	Average	93	High	0
2017	1	70	20	6.1	493	2	1	2	0	76	High	25	Low	76	High	22	Average	47	Average	60	High	85	High	0
2017	2	68	16.4	5.6	432	2	3	2	0	4	Low	67	High	11	Low	5	Low	29	Low	34	Low	70	High	0
2017	1	68	22	5.3	524	2	2	1	0	76	High	8	Low	84	High	21	Average	46	Average	56	High	92	High	0
2017	1	46	23.2	5.4	520	2	1	2	0	59	High	85	High	29	Average	31	High	25	Low	59	High	81	High	0
2017	2	54	24.9	5.6	503	2	3	1	0	47	Average	78	High	0	Low	10	Low	56	Average	59	High	74	High	0
2017	2	60	17.6	5.7	430	2	3	2	0	46	Average	28	Low	72	High	22	Average	37	Average	47	Average	89	High	0
2017	2	42	19.8	5.5	448	2	2	1	0	0	Low	44	Average	47	Average	2	Low	16	Low	46	Average	100	High	0
2017	1	33	18.8	5.2	485	2	3	2	0	58	High	100	High	29	Average	3	Low	28	Low	29	Low	57	Average	0
2017	2	77	22	6.2	376	2	3	1	0	66	High	64	High	51	High	17	Average	57	Average	67	High	100	High	0
2017	1	42	25.2	5.7	559	2	2	1	0	56	High	57	High	4	Low	54	High	100	High	56	High	48	Average	0
2017	2	77	19.4	5.5	416	2	3	3	1	14	Low	59	High	43	Average	49	High	100	High	94	High	72	High	0
2017	2	46	19.3	5.2	481	2	1	1	0	56	High	100	High	0	Low	39	High	44	Average	47	Average	44	Average	0
2017	1	62	22.3	5.8	485	2	1	1	0	67	High	53	High	16	Low	2	Low	27	Low	24	Low	73	High	0
2017	1	66	21.7	5.7	521	2	3	2	0	37	Average	40	Average	23	Low	89	High	88	High	80	High	91	High	0
2017	1	63	23	5.3	553	2	1	2	0	71	High	34	Low	41	Average	19	Average	41	Average	40	Average	85	High	0
2017	2	36	19.8	5.5	446	2	2	1	0	59	High	71	High	24	Low	9	Low	33	Low	14	Low	45	Average	1
2017	2	38	19.2	5.1	502	2	3	1	0	40	Average	87	High	0	Low	13	Low	51	Average	27	Low	79	High	0
2017	1	33	23.8	5.4	539	2	3	2	0	20	Low	46	Average	30	Average	4	Low	20	Low	23	Low	36	Low	0
2017	2	34	16.9	5.9	442	2	3	2	0	29	Average	65	High	32	Average	21	Average	59	Average	61	High	82	High	0
2017	2	54	25.2	5.5	428	2	3	3	0	31	Average	97	High	11	Low	15	Average	71	High	31	Low	63	Average	0
2017	2	68	31	6.9	537	2	3	2	0	40	Average	47	Average	47	Average	53	High	81	High	68	High	92	High	0
2017	1	45	23.4	5.6	545	2	3	2	0	25	Low	100	High	9	Low	40	High	61	High	49	Average	45	Average	0
2017	1	61	22.9	5.4	480	2	3	3	0	99	High	77	High	18	Low	58	High	59	Average	84	High	94	High	0
2017	2	48	19	5.6	489	2	2	2	0	74	High	80	High	21	Low	2	Low	26	Low	32	Low	41	Low	0
2017	2	52	19.9	5.5	423	2	3	2	0	94	High	59	High	49	High	39	High	80	High	66	High	85	High	0
2017	1	68	20.5	5.6	451	2	1	1	0	43	Average	64	High	60	High	46	High	47	Average	76	High	90	High	0
2017	1	68	28.7	5.6	578	2	2	2	0	0	Low	36	Average	39	Average	8	Low	31	Low	29	Low	67	High	0
2017	2	53	17.2	5.9	485	2	3	1	0	56	High	52	Average	23	Low	10	Low	55	Average	28	Low	67	High	0
2017	1	31	25.9	5.7	557	1	2	2	0	29	Average	100	High	6	Low	15	Average	47	Average	41	Average	48	Average	0
2017	1	69	27.6	7.8	537	2	1	3	0	8	Low	100	High	16	Low	48	High	57	Average	72	High	57	Average	0
2017	1	64	21.6	5.5	489	2	2	2	0	0	Low	47	Average	11	Low	10	Low	37	Average	48	Average	88	High	0
2017	2	42	18.4	5.7	428	2	2	3	0	8	Low	53	High	16	Low	23	Average	53	Average	46	Average	85	High	1
2017	2	66	23.6	5.8	444	2	2	1	0	14	Low	43	Average	38	Average	39	High	82	High	69	High	84	High	0
2017	1	69	22.1	5.8	534	2	3	2	0	27	Low	61	High	0	Low	17	Average	39	Average	60	High	82	High	0
2017	2	62	22.6	6.2	395	2	3	1	0	35	Average	14	Low	98	High	22	Average	81	High	61	High	81	High	0
2017	2	56	20.4	5.5	485	2	3	2	0	25	Low	48	Average	41	Average	9	Low	43	Average	57	High	89	High	0
2017	2	66	20.2	6.2	443	2	3	1	0	93	High	46	Average	61	High	33	High	80	High	74	High	96	High	0
2017	2	67	24.6	5.6	525	2	3	1	0	43	Average	37	Average	45	Average	9	Low	56	Average	49	Average	89	High	0
2017	1	77	20.5	5.8	444	2	2	2	0	98	High	61	High	52	High	30	High	77	High	62	High	90	High	0
2017	1	50	26.7	5.7	525	2	2	2	0	41	Average	22	Low	71	High	17	Average	58	Average	22	Low	83	High	0
2017	2	32	18.9	5.1	460	2	3	1	0	35	Average	25	Low	48	High	73	High	27	Low	30	Low	54	Average	0
2017	2	70	20.5	6.2	466	2	3	2	0	73	High	47	Average	39	Average	4	Low	30	Low	38	Average	54	Average	0
2017	2	63	24.5	5.5	504	2	3	2	0	78	High	52	Average	15	Low	10	Low	12	Low	30	Low	64	High	0
2017	2	57	22.6	6.4	456	2	2	1	0	57	High	67	High	21	Low	7	Low	30	Low	29	Low	70	High	1
2017	2	48	20.5	5.9	465	2	3	1	0	4	Low	69	High	26	Low	4	Low	51	Average	46	Average	85	High	0
2017	1	56	22.6	5.6	500	2	3	2	0	70	High	82	High	10	Low	2	Low	20	Low	12	Low	52	Average	0
2017	2	54	20	5.2	429	2	2	2	0	51	High	70	High	22	Low	33	High	70	High	33	Low	80	High	0
2017	2	74	29.7	5.6	496	2	3	2	0	59	High	81	High	33	Average	21	Average	47	Average	58	High	87	High	0
2017	2	67	24.4	6.4	411	2	2	2	0	27	Low	60	High	35	Average	11	Low	56	Average	49	Average	87	High	0
2017	2	64	22.2	5.5	442	2	2	2	0	56	High	63	High	38	Average	29	Average	80	High	69	High	87	High	0
2017	1	53	23.3	5.6	481	2	3	3	0	52	High	71	High	52	High	46	High	83	High	82	High	88	High	0
2017	2	66	32	5.6	484	2	3	2	0	35	Average	100	High	26	Low	34	High	76	High	42	Average	74	High	0
2017	1	71	21.6	6.4	394	2	1	1	0	53	High	77	High	39	Average	13	Low	49	Average	72	High	87	High	0
2017	2	45	20.9	5.6	465	2	2	2	0	60	High	70	High	26	Low	67	High	67	High	42	Average	84	High	0
2017	2	59	15.8	5.5	431	1	2	2	0	27	Low	82	High	17	Low	38	High	30	Low	65	High	26	Low	0
2017	2	49	22.3	5.5	460	2	3	1	0	57	High	50	Average	23	Low	9	Low	51	Average	34	Low	72	High	0
2017	1	67	21.5	6	580	2	2	2	0	71	High	75	High	62	High	49	High	35	Low	54	High	89	High	0
2017	1	40	20	5	503	2	3	2	0	27	Low	10	Low	71	High	12	Low	50	Average	42	Average	84	High	0
2017	1	69	19.9	5.9	410	2	3	2	0	0	Low	32	Low	90	High	14	Average	48	Average	53	Average	89	High	0
2017	2	61	21.4	5	434	2	2	1	0	17	Low	56	High	20	Low	15	Average	43	Average	41	Average	70	High	0
2017	2	64	20.9	5.6	480	2	3	2	0	99	High	100	High	47	Average	50	High	77	High	51	Average	93	High	0
2017	1	66	18	5.5	491	2	1	2	0	22	Low	71	High	37	Average	25	Average	68	High	58	High	68	High	0
2017	1	69	23.7	5.5	491	2	3	2	0	51	High	45	Average	74	High	14	Average	10	Low	84	High	90	High	0
2017	2	45	20	5.6	498	2	3	1	0	53	High	39	Average	6	Low	0	Low	13	Low	16	Low	72	High	0
2017	1	45	28.2	5.3	545	1	3	2	0	67	High	50	Average	27	Low	16	Average	21	Low	38	Average	100	High	0
2017	2	52	20.2	5.5	486	1	1	2	0	31	Average	63	High	23	Low	69	High	37	Average	49	Average	83	High	1
2017	1	68	22.3	5.8	501	2	2	2	0	93	High	45	Average	68	High	19	Average	64	High	54	High	84	High	0
2017	2	39	20.9	5.6	442	2	2	2	0	65	High	75	High	7	Low	6	Low	13	Low	18	Low	76	High	0
2017	2	41	17	5	447	2	2	2	0	50	High	39	Average	46	Average	6	Low	48	Average	37	Average	76	High	0
2017	1	65	19	5.4	529	2	1	2	0	14	Low	85	High	33	Average	1	Low	0	Low	40	Average	71	High	0
2017	2	79	21.1	5.7	445	2	3	2	0	75	High	25	Low	77	High	33	High	32	Low	40	Average	89	High	0
2017	1	79	23.3	6.7	517	2	2	3	0	17	Low	77	High	21	Low	46	High	94	High	92	High	63	Average	0
2017	1	73	25.6	6.2	500	2	3	2	0	47	Average	61	High	81	High	36	High	39	Average	86	High	89	High	0
2017	1	68	23.8	5.6	596	1	3	3	0	100	High	27	Low	96	High	80	High	49	Average	29	Low	89	High	0
2017	1	69	22.4	5.3	522	2	1	2	0	74	High	81	High	78	High	4	Low	21	Low	22	Low	100	High	0
2017	1	62	22.9	5.7	478	2	2	3	0	43	Average	68	High	26	Low	3	Low	16	Low	24	Low	41	Low	0
2017	1	60	22	5.9	543	2	1	2	0	44	Average	64	High	50	High	18	Average	70	High	64	High	81	High	0
2017	2	71	22.3	6	438	2	3	3	0	75	High	48	Average	9	Low	24	Average	63	High	60	High	77	High	0
2017	2	44	22.1	5.4	406	2	3	2	0	79	High	27	Low	63	High	34	High	19	Low	38	Average	38	Low	0
2017	1	64	22.1	6	540	2	2	2	0	53	High	42	Average	74	High	16	Average	10	Low	32	Low	95	High	0
2017	1	71	24	5.8	469	2	1	2	0	40	Average	94	High	32	Average	0	Low	28	Low	53	Average	42	Low	0
2017	2	42	20.9	5.5	456	2	2	2	1	56	High	100	High	17	Low	39	High	57	Average	69	High	30	Low	0
2017	1	73	25.7	6.2	502	2	1	2	0	63	High	49	Average	55	High	16	Average	39	Average	43	Average	100	High	0
2017	1	53	22.4	5.1	471	2	1	3	0	0	Low	61	High	41	Average	26	Average	3	Low	38	Average	90	High	0
2017	2	68	24.1	5.6	528	2	2	1	0	11	Low	60	High	48	High	23	Average	7	Low	65	High	100	High	0
2017	1	61	25.8	5.4	527	1	3	1	0	64	High	72	High	7	Low	10	Low	46	Average	38	Average	42	Low	0
2017	1	33	21.4	5.6	548	2	3	1	0	35	Average	93	High	6	Low	9	Low	0	Low	10	Low	0	Low	0
2017	2	64	25.5	6.7	497	2	3	1	0	55	High	54	High	63	High	21	Average	76	High	79	High	79	High	0
2017	2	69	24.3	5.8	492	2	3	1	0	43	Average	39	Average	40	Average	10	Low	40	Average	60	High	83	High	1
2017	2	42	19.5	5.8	438	2	3	2	0	22	Low	63	High	41	Average	1	Low	36	Low	20	Low	76	High	0
2017	2	46	21.4	5.5	475	2	1	1	0	58	High	100	High	0	Low	1	Low	21	Low	13	Low	15	Low	0
2017	2	67	21.5	5.3	475	2	1	2	0	33	Average	79	High	14	Low	28	Average	9	Low	48	Average	57	Average	0
2017	2	71	26.1	5.7	434	2	3	1	0	79	High	55	High	25	Low	1	Low	42	Average	30	Low	55	Average	0
2017	2	59	23.1	5.8	462	2	3	1	0	73	High	2	Low	100	High	24	Average	41	Average	78	High	100	High	0
2017	1	67	28	7.5	537	2	1	2	0	50	High	73	High	38	Average	73	High	32	Low	74	High	53	Average	0
2017	2	42	26	5.2	494	2	2	2	0	86	High	67	High	46	Average	58	High	23	Low	69	High	82	High	0
2017	1	77	24.4	5.9	508	2	2	1	0	78	High	32	Low	92	High	36	High	69	High	80	High	90	High	0
2017	2	80	22.7	5.6	443	2	3	3	0	0	Low	53	High	29	Average	17	Average	32	Low	36	Average	89	High	0
2017	1	42	20.9	5.1	523	2	2	2	0	75	High	68	High	13	Low	6	Low	41	Average	15	Low	100	High	0
2017	2	40	18.5	5.3	506	1	3	2	0	40	Average	64	High	6	Low	26	Average	41	Average	31	Low	22	Low	0
2017	2	34	19	5.3	410	2	3	2	0	38	Average	73	High	13	Low	9	Low	55	Average	43	Average	37	Low	0
2017	2	73	27.8	6.1	505	2	3	1	0	82	High	63	High	38	Average	0	Low	16	Low	50	Average	93	High	0
2017	2	38	22.7	5.4	491	2	3	2	0	53	High	41	Average	37	Average	30	High	80	High	51	Average	54	Average	0
2017	1	46	31.2	5.6	556	1	1	3	0	20	Low	18	Low	66	High	18	Average	53	Average	36	Average	71	High	0
2017	2	37	20.1	5.2	454	2	2	2	0	47	Average	51	Average	19	Low	9	Low	42	Average	3	Low	84	High	0
2017	1	49	27.3	5.2	497	2	3	2	0	0	Low	91	High	13	Low	52	High	48	Average	61	High	3	Low	0
2017	1	37	23.3	5.1	423	1	1	2	0	0	Low	100	High	57	High	38	High	25	Low	60	High	24	Low	0
2017	2	46	21.1	5.5	430	2	3	2	0	40	Average	76	High	25	Low	5	Low	31	Low	38	Average	40	Low	0
2017	2	42	17.6	5.9	470	2	3	1	0	40	Average	53	High	9	Low	2	Low	0	Low	2	Low	57	Average	0
2017	1	53	25.5	6.2	479	2	3	2	0	60	High	38	Average	55	High	21	Average	71	High	55	High	88	High	0
2017	2	31	21.5	5.2	445	2	3	2	0	27	Low	61	High	25	Low	7	Low	11	Low	50	Average	50	Average	0
2017	2	35	17.7	5.6	476	2	2	2	0	0	Low	62	High	27	Low	18	Average	0	Low	40	Average	68	High	1
2017	2	32	25.8	5.1	484	1	2	2	1	82	High	54	High	16	Low	7	Low	28	Low	39	Average	54	Average	0
2017	2	55	22.9	5.4	467	2	3	2	0	0	Low	47	Average	63	High	12	Low	35	Low	46	Average	85	High	0
2017	2	53	20.5	5.4	512	2	2	3	0	41	Average	57	High	31	Average	10	Low	30	Low	26	Low	64	High	0
2017	2	50	21.2	5.2	433	2	2	1	0	35	Average	67	High	15	Low	0	Low	6	Low	21	Low	43	Average	0
2017	1	69	20.2	5.8	473	2	3	2	0	25	Low	47	Average	60	High	6	Low	5	Low	42	Average	93	High	0
2017	1	65	26.3	5.7	485	2	1	2	1	0	Low	87	High	45	Average	39	High	59	Average	69	High	93	High	0
2017	1	73	22.9	5.5	482	2	1	2	0	31	Average	38	Average	43	Average	39	High	82	High	74	High	96	High	0
2017	2	36	16.3	5.3	421	2	3	1	0	38	Average	68	High	9	Low	13	Low	16	Low	22	Low	11	Low	0
2017	2	62	25	5.9	400	2	3	1	0	25	Low	46	Average	35	Average	39	High	52	Average	55	High	65	High	0
2017	2	41	18.4	5.1	463	2	2	1	0	20	Low	39	Average	21	Low	16	Average	29	Low	40	Average	57	Average	0
2017	2	56	21.5	5.9	470	2	2	2	0	41	Average	72	High	28	Average	23	Average	79	High	46	Average	77	High	0
2017	2	67	20.9	5.5	435	2	3	1	0	40	Average	86	High	30	Average	9	Low	23	Low	42	Average	77	High	0
2017	1	37	19.8	5.6	513	2	1	2	0	22	Low	83	High	12	Low	3	Low	28	Low	22	Low	39	Low	0
2017	2	46	20.8	5.2	457	2	2	1	0	22	Low	74	High	15	Low	10	Low	45	Average	26	Low	32	Low	0
2017	2	71	28.3	6	500	2	1	2	1	79	High	20	Low	99	High	35	High	76	High	70	High	88	High	0
2017	1	68	24.9	6.2	489	1	3	2	0	83	High	27	Low	82	High	12	Low	35	Low	43	Average	92	High	0
2017	2	46	27.6	6.3	410	2	3	1	2	52	High	41	Average	21	Low	20	Average	59	Average	41	Average	48	Average	1
2017	2	40	22.9	5.1	475	2	2	1	0	46	Average	75	High	0	Low	1	Low	23	Low	29	Low	60	Average	0
2017	2	52	26.7	5.8	493	2	3	2	0	53	High	56	High	9	Low	25	Average	57	Average	34	Low	53	Average	0
2017	2	42	23.3	5.5	479	2	2	1	0	56	High	48	Average	44	Average	18	Average	60	Average	22	Low	59	Average	0
2017	2	60	27.5	6.2	504	2	1	2	0	0	Low	51	Average	65	High	64	High	86	High	80	High	84	High	0
2017	2	70	22.5	5.6	468	2	1	2	0	76	High	10	Low	73	High	13	Low	58	Average	40	Average	87	High	0
2017	1	69	26.5	6	452	2	3	2	0	57	High	30	Low	76	High	31	High	78	High	71	High	95	High	0
2017	1	69	22.7	5.6	540	2	1	1	0	53	High	56	High	60	High	26	Average	70	High	68	High	89	High	0
2017	2	68	20.6	5.6	437	2	3	1	0	8	Low	76	High	70	High	27	Average	75	High	92	High	95	High	0
2017	1	71	22.6	7.4	427	1	1	2	0	14	Low	94	High	54	High	39	High	68	High	81	High	76	High	0
2017	1	70	21.4	5.4	395	2	3	2	0	49	High	23	Low	87	High	19	Average	51	Average	45	Average	81	High	0
2017	2	63	24.7	5.6	422	2	1	2	0	29	Average	33	Low	60	High	18	Average	27	Low	42	Average	85	High	0
2017	2	67	19.3	5.3	443	2	3	1	0	52	High	21	Low	74	High	13	Low	66	High	40	Average	87	High	0
2017	1	49	28.8	5.4	521	2	2	2	0	59	High	40	Average	58	High	45	High	83	High	47	Average	82	High	0
2017	2	67	19.1	5.5	444	2	2	1	0	38	Average	73	High	44	Average	19	Average	68	High	56	High	71	High	0
2017	1	49	21	5.5	521	2	3	1	0	49	High	69	High	11	Low	13	Low	69	High	46	Average	66	High	0
2017	1	48	19.6	5.8	519	2	2	2	0	63	High	74	High	56	High	30	High	74	High	71	High	86	High	0
2017	1	65	20.4	5.4	390	1	1	2	0	0	Low	38	Average	67	High	22	Average	64	High	59	High	89	High	0
2017	2	59	20.6	5.6	466	2	1	1	0	25	Low	56	High	34	Average	10	Low	43	Average	52	Average	66	High	0
2017	2	66	22.4	5.8	431	2	3	2	0	47	Average	80	High	19	Low	17	Average	60	Average	58	High	87	High	0
2017	1	41	26.3	5.3	558	2	3	2	0	64	High	70	High	0	Low	3	Low	67	High	34	Low	84	High	0
2017	2	47	21.4	5.6	512	2	2	1	0	38	Average	65	High	1	Low	7	Low	36	Low	51	Average	93	High	0
2017	1	61	28.7	5.6	503	2	1	2	0	60	High	33	Low	55	High	20	Average	59	Average	46	Average	91	High	0
2017	2	72	30.4	6.4	409	2	3	2	0	77	High	65	High	45	Average	72	High	89	High	75	High	79	High	0
2017	2	65	29.7	5.9	482	2	2	1	0	86	High	79	High	54	High	51	High	79	High	96	High	92	High	0
2017	1	58	22.5	5.4	489	2	2	2	0	11	Low	59	High	17	Low	34	High	76	High	14	Low	43	Average	0
2017	2	53	23.3	5.5	462	2	3	2	0	73	High	22	Low	71	High	23	Average	57	Average	46	Average	87	High	0
2017	2	50	26.5	5.4	427	1	3	2	0	80	High	58	High	45	Average	72	High	74	High	52	Average	79	High	0
2017	1	70						2	0	85	High	17	Low	82	High	89	High	78	High	78	High	85	High	0
2017	2	67	17.5	5.7	448	2	2	2	1	71	High	88	High	37	Average	23	Average	74	High	68	High	88	High	0
2017	1	69	26.3	5.9	498	1	3	3	0	56	High	68	High	59	High	53	High	76	High	70	High	88	High	0
2017	1	75	27.3	5.9	475	2	3	1	0	58	High	93	High	59	High	33	High	66	High	36	Average	89	High	0
2017	2	68	26.9	6.4	447	2	3	2	0	60	High	68	High	59	High	34	High	53	Average	94	High	93	High	0
2017	1	73	25.3	7.2	497	1	1	2	0	43	Average	60	High	54	High	78	High	96	High	90	High	91	High	0
2017	1	69	23.5	6	520	2	1	2	0	76	High	82	High	44	Average	37	High	81	High	70	High	92	High	0
2017	1	46	23.9	5.4	542	2	2	1	0	49	High	50	Average	27	Low	34	High	85	High	46	Average	78	High	0
2017	2	59	19.3	5.5	492	2	3	1	0	51	High	81	High	31	Average	24	Average	78	High	52	Average	83	High	0
2017	2	66	23.9	10.3	517	2	2	2	0	59	High	71	High	50	High	54	High	83	High	82	High	89	High	0
2017	1	59	22.8	6.6	484	1	1	2	0	20	Low	84	High	0	Low	22	Average	33	Low	30	Low	54	Average	0
2017	2	66	28.9	6	458	2	3	3	0	94	High	99	High	0	Low	50	High	79	High	80	High	80	High	1
2017	1	69	28.7	6.5	532	2	2	3	0	29	Average	48	Average	29	Average	31	High	59	Average	56	High	79	High	0
2017	1	32	23.2	5.4	538	2	3	2	0	80	High	69	High	14	Low	4	Low	19	Low	22	Low	64	High	0
2017	1	62	23.3	5	451	2	1	2	0	38	Average	47	Average	48	High	13	Low	53	Average	52	Average	89	High	0
2017	2	46	22.4	5.6	423	2	3	2	0	50	High	86	High	27	Low	15	Average	62	High	70	High	74	High	0
2017	1	65	28.2	5.6	538	1	2	3	0	89	High	84	High	35	Average	47	High	45	Average	54	High	82	High	0
2017	2	45	19.4	5.6	448	2	3	1	0	0	Low	63	High	32	Average	19	Average	70	High	49	Average	84	High	0
2017	2	49	20.8	5.5	491	2	3	1	0	69	High	100	High	20	Low	7	Low	33	Low	34	Low	59	Average	0
2017	2	63	20.4	5.6	435	2	3	1	0	50	High	75	High	21	Low	46	High	69	High	64	High	80	High	0
2017	1	59	21.7	6	477	1	2	2	0	81	High	80	High	51	High	24	Average	43	Average	34	Low	88	High	0
2017	1	49	19.6	5.5	452	2	2	2	0	66	High	55	High	32	Average	16	Average	74	High	49	Average	89	High	0
2017	2	66	22	5.6	484	2	2	2	0	27	Low	43	Average	61	High	97	High	68	High	54	High	87	High	1
2017	1	68	25.8	5.8	551	2	2	2	0	52	High	68	High	20	Low	2	Low	27	Low	30	Low	90	High	0
2017	2	71	21.6	5.8	502	2	3	2	0	49	High	60	High	23	Low	13	Low	56	Average	50	Average	84	High	0
2017	2	62	19.4	6	503	2	3	2	0	56	High	91	High	0	Low	12	Low	63	High	56	High	87	High	0
2017	1	62	24.1	8.1	519	1	3	1	0	58	High	100	High	0	Low	22	Average	85	High	37	Average	70	High	0
2017	2	43	28.3	5.2	466	2	2	1	1	58	High	92	High	13	Low	28	Average	81	High	38	Average	25	Low	0
2017	2	49	19.6	5.2	482	1	3	2	0	22	Low	66	High	23	Low	30	High	37	Average	0	Low	52	Average	0
2017	2	52	20.6	5.5	474	1	1	2	0	0	Low	88	High	0	Low	36	High	84	High	51	Average	54	Average	0
2017	2	62	22.2	5.9	491	2	1	1	0	41	Average	18	Low	43	Average	36	High	72	High	59	High	80	High	1
2017	1	43	26.2	6.4	547	2	2	2	0	59	High	57	High	37	Average	59	High	86	High	64	High	68	High	0
2017	2	66	26.1	6.2	507	1	2	2	0	66	High	100	High	50	High	81	High	62	High	85	High	93	High	0
2017	1	66	27.4	5.6	470	2	1	2	0	76	High	26	Low	59	High	32	High	39	Average	38	Average	94	High	0
2017	2	65	30.4	5.8	467	2	3	2	0	87	High	96	High	17	Low	71	High	88	High	93	High	84	High	0
2017	2	63	26.4	6.2	500	2	2	1	0	0	Low	68	High	28	Average	1	Low	0	Low	40	Average	86	High	0
2017	1	63	25.7	5.4	440	2	2	2	0	0	Low	42	Average	72	High	26	Average	61	High	64	High	85	High	0
2017	2	60	24.5	6.9	471	2	3	2	0	44	Average	56	High	69	High	37	High	62	High	60	High	82	High	0
2017	2	65	29.3	7.4	488	2	3	3	0	97	High	82	High	73	High	43	High	67	High	70	High	87	High	0
2017	1	64	27.7	6.3	498	2	1	2	0	37	Average	58	High	26	Low	22	Average	45	Average	51	Average	48	Average	0
2017	1	70	25	6.2	516	2	1	2	0	61	High	46	Average	59	High	13	Low	40	Average	36	Average	89	High	0
2017	1	66	23	5.9	540	2	1	1	0	100	High	57	High	31	Average	13	Low	68	High	33	Low	63	Average	0
2017	1	66	24.8	7.6	545	1	2	3	0	33	Average	68	High	28	Average	35	High	68	High	46	Average	89	High	0
2017	2	65	19.9	4.9	446	2	3	2	0	79	High	56	High	67	High	20	Average	50	Average	40	Average	87	High	0
2017	2	62	20.7	5.2	491	2	3	2	0	66	High	100	High	21	Low	0	Low	51	Average	56	High	57	Average	0
2017	1	59	34.5	5.5	544	2	1	2	0	71	High	57	High	47	Average	62	High	83	High	83	High	82	High	0
2017	2	70	21.8	6.8	421	2	3	2	0	41	Average	61	High	65	High	25	Average	38	Average	66	High	86	High	0
2017	2	69	19.5	5.5	397	2	3	1	0	38	Average	100	High	42	Average	30	High	24	Low	75	High	92	High	0
2017	1	71	24.2	5.4	530	2	1	1	0	0	Low	91	High	35	Average	46	High	100	High	82	High	74	High	0
2017	2	48	21.7	5.5	412	1	3	2	0	20	Low	55	High	51	High	20	Average	38	Average	8	Low	84	High	0
2017	1	61	19.9	5.9	452	2	2	1	0	95	High	40	Average	65	High	32	High	64	High	31	Low	85	High	0
2017	2	57	20.6	5.7	470	2	2	1	0	87	High	59	High	59	High	36	High	45	Average	44	Average	92	High	0
2017	1	52	33	6.2	532	2	2	3	0	94	High	87	High	50	High	40	High	58	Average	90	High	97	High	0
2017	2	62	23.2	6.4	481	2	2	2	0	92	High	29	Low	69	High	38	High	68	High	57	High	89	High	1
2017	1	63	25.9	6.2	520	2	1	3	0	47	Average	82	High	55	High	13	Low	27	Low	78	High	89	High	0
2017	1	54	26.7	5.6	521	2	1	1	0	74	High	59	High	60	High	36	High	45	Average	70	High	93	High	0
2017	2	62	22.4	5.9	464	2	3	1	0	37	Average	45	Average	52	High	20	Average	56	Average	48	Average	80	High	0
2017	2	68	25.8	5.9	526	2	3	1	0	33	Average	31	Low	74	High	37	High	71	High	68	High	90	High	0
2017	2	61	34.9	6.9	437	2	3	3	0	84	High	62	High	58	High	73	High	82	High	91	High	80	High	0
2017	2	66	25.5	7.1	469	2	3	1	0	51	High	54	High	33	Average	7	Low	55	Average	29	Low	72	High	0
2017	1	70	24.3	6.4	527	2	2	1	0	22	Low	46	Average	42	Average	1	Low	21	Low	34	Low	60	Average	0
2017	1	54	27	7.4	583	2	2	2	0	51	High	65	High	32	Average	15	Average	69	High	47	Average	65	High	1
2017	2	66	21	5.4	466	2	2	1	2	#N/A	#N/A	#N/A	#N/A	#N/A	#N/A	#N/A	#N/A	#N/A	#N/A	#N/A	#N/A	#N/A	#N/A	0
2017	2	79	20.6	5.7	423	2	3	2	0	83	High	78	High	1	Low	24	Average	46	Average	30	Low	84	High	0
2017	1	71	24.3	5.8	441	2	2	1	0	55	High	77	High	0	Low	17	Average	69	High	45	Average	69	High	0
2017	1	70	22	7	495	2	1	2	0	86	High	52	Average	36	Average	4	Low	34	Low	38	Average	91	High	0
2017	1	46	22	5.3	499	1	3	3	0	77	High	63	High	43	Average	66	High	88	High	56	High	88	High	0
2017	1	59	27.2	5.8	514	2	3	2	0	49	High	83	High	0	Low	19	Average	70	High	46	Average	89	High	0
2017	1	54	24.3	5.5	536	1	2	3	1	91	High	100	High	16	Low	41	High	51	Average	16	Low	90	High	0
2017	2	64	23.5	5.6	573	2	3	3	0	27	Low	85	High	17	Low	8	Low	47	Average	19	Low	54	Average	0
2017	2	70	22.1	5.9	473	2	2	1	0	33	Average	51	Average	56	High	49	High	35	Low	33	Low	92	High	0
2017	2	61	24.4	5.8	475	2	2	2	0	74	High	49	Average	44	Average	21	Average	75	High	44	Average	70	High	0
2017	2	67	35.9	6.7	486	2	3	1	0	71	High	60	High	41	Average	29	Average	71	High	55	High	64	High	0
2017	1	42	22.9	5.4	519	2	2	2	0	38	Average	38	Average	59	High	18	Average	62	High	42	Average	82	High	0
2017	1	72	17.8	5.7	505	2	1	3	0	57	High	37	Average	63	High	3	Low	22	Low	39	Average	86	High	0
2017	1	65	25.6	5.5	490	2	3	2	0	100	High	59	High	81	High	72	High	74	High	88	High	87	High	0
2017	1	52	26.5	5.8	473	1	3	2	0	83	High	91	High	24	Low	24	Average	52	Average	58	High	98	High	0
2017	2	61	19.8	5.8	444	2	3	1	0	37	Average	76	High	47	Average	6	Low	22	Low	20	Low	86	High	0
2017	1	36	24.3	5.5	513	2	3	2	0	0	Low	85	High	11	Low	28	Average	44	Average	22	Low	52	Average	0
2017	1	42	20.8	5.8	522	2	2	2	0	31	Average	53	High	31	Average	2	Low	18	Low	30	Low	69	High	0
2017	1	64	24.8	5.6	485	2	1	1	0	78	High	67	High	29	Average	5	Low	39	Average	38	Average	69	High	0
2017	1	51	22.9	5.9	525	2	3	1	0	27	Low	48	Average	37	Average	20	Average	68	High	56	High	86	High	0
2017	2	51	16.6	5.6	484	2	2	1	0	44	Average	53	High	31	Average	6	Low	10	Low	28	Low	49	Average	0
2017	2	68	19.5	5.9	444	2	3	2	0	59	High	69	High	25	Low	0	Low	0	Low	23	Low	80	High	0
2017	1	69	24.6	6.3	520	2	3	1	0	31	Average	80	High	41	Average	49	High	54	Average	84	High	86	High	0
2017	2	56	20.1	5.7	431	2	3	2	1	66	High	90	High	44	Average	58	High	51	Average	76	High	75	High	0
2017	2	64	27.1	5.8	490	2	3	2	0	57	High	35	Average	42	Average	14	Average	9	Low	30	Low	87	High	1
2018	1	49	19	5.3	425	2	2	2	0	29	Average	88	High	27	Low	10	Low	26	Low	42	Average	71	High	0
2018	2	51	19.7	5.1	380	1	3	1	0	73	High	79	High	22	Low	24	Average	84	High	48	Average	85	High	0
2018	2	48	28.4	5.5	465	2	3	2	1	69	High	90	High	33	Average	31	High	85	High	57	High	72	High	0
2018	2	74	22.9	5.1	440	2	3	3	1	41	Average	90	High	0	Low	39	High	3	Low	28	Low	53	Average	0
2018	1	88	19	6	497	2	3	3	2	100	High	88	High	75	High	84	High	62	High	100	High	77	High	0
2018	2	62	29.4	5.7	422	2	3	2	0	77	High	80	High	16	Low	1	Low	32	Low	62	High	78	High	0
2018	1	54	28.7	8	458	2	3	2	1	44	Average	83	High	39	Average	17	Average	47	Average	50	Average	80	High	0
2018	2	53	23.6	5.8	463	2	2	2	0	88	High	63	High	40	Average	40	High	75	High	84	High	72	High	0
2018	1	72	25.5	6.3	502	2	1	1	0	66	High	62	High	33	Average	18	Average	61	High	48	Average	75	High	0
2018	1	32	34.3	5.7	571	2	2	3	2	43	Average	100	High	1	Low	26	Average	49	Average	60	High	92	High	0
2018	2	73	29	6.4	384	2	3	2	0	63	High	92	High	41	Average	56	High	63	High	82	High	79	High	0
2018	1	30	29.2	5.2	572	2	3	3	0	60	High	61	High	10	Low	11	Low	70	High	16	Low	54	Average	0
2018	2	66	19.5	4.9	432	2	3	3	0	60	High	50	Average	42	Average	59	High	65	High	72	High	65	High	0
2018	1	79	22	5.4	448	2	2	2	0	92	High	42	Average	70	High	43	High	73	High	73	High	76	High	0
2018	2	64	18.9	6.2	481	2	3	1	2	98	High	80	High	46	Average	45	High	53	Average	82	High	83	High	0
2018	2	67	17	5.5	412	2	3	1	0	78	High	100	High	4	Low	30	High	72	High	66	High	65	High	0
2018	1	74	24.6	6.2	557	2	3	2	0	37	Average	81	High	22	Low	35	High	48	Average	70	High	83	High	0
2018	2	70	17.9	5.3	454	2	3	2	0	81	High	67	High	47	Average	38	High	67	High	83	High	81	High	0
2018	1	70	25.9	5.3	464	2	1	2	1	20	Low	53	High	63	High	76	High	53	Average	48	Average	82	High	0
2018	2	72	18.9	5.9	394	2	3	1	0	86	High	40	Average	80	High	16	Average	59	Average	64	High	84	High	0
2018	2	61	21.2	6	450	1	1	1	0	98	High	49	Average	70	High	50	High	74	High	94	High	75	High	0
2018	1	32	27.8	5.8	553	2	3	1	0	78	High	57	High	28	Average	29	Average	77	High	47	Average	65	High	0
2018	1	71	22.3	5.7	487	2	3	1	0	25	Low	91	High	25	Low	34	High	45	Average	49	Average	73	High	0
2018	2	37	17.7	5.3	452	2	3	1	0	98	High	86	High	13	Low	37	High	53	Average	71	High	73	High	0
2018	1	32	17.9	5.3	463	2	2	2	0	84	High	53	High	29	Average	28	Average	52	Average	46	Average	70	High	0
2018	2	35	17.9	5.4	497	2	3	1	0	63	High	84	High	38	Average	18	Average	48	Average	55	High	78	High	0
2018	2	63	19	5.7	456	2	3	1	0	69	High	84	High	32	Average	16	Average	74	High	55	High	62	Average	0
2018	2	55	17.7	5.7	449	2	2	1	2	65	High	84	High	0	Low	10	Low	36	Low	27	Low	76	High	0
2018	1	48	24.1	5.3	502	1	3	2	0	74	High	65	High	62	High	50	High	68	High	63	High	78	High	0
2018	1	49	22.2	5.5	536	2	1	1	0	85	High	58	High	39	Average	33	High	80	High	66	High	75	High	0
2018	1	65	23.4	5.6	399	2	3	1	2	73	High	55	High	45	Average	11	Low	37	Average	40	Average	85	High	0
2018	1	54	24.1	5.8	457	2	2	2	0	33	Average	40	Average	60	High	32	High	36	Low	30	Low	86	High	0
2018	1	67	17.5	5.7	476	2	1	1	1	44	Average	28	Low	69	High	14	Average	60	Average	35	Low	88	High	0
2018	2	65	17.9	5.5	435	2	3	2	0	0	Low	58	High	47	Average	30	High	30	Low	28	Low	77	High	0
2018	2	54	23.6	5.1	428	2	3	1	0	92	High	84	High	59	High	63	High	34	Low	96	High	92	High	0
2018	1	71	23.2	5.6	451	2	1	2	2	63	High	95	High	71	High	53	High	46	Average	87	High	81	High	0
2018	2	71	21.6	5.6	486	2	2	2	1	73	High	100	High	32	Average	33	High	52	Average	64	High	62	Average	0
2018	2	74	28	5.9	477	2	3	2	0	56	High	73	High	43	Average	17	Average	25	Low	58	High	75	High	0
2018	2	62	22.7	5.6	466	2	3	1	1	72	High	74	High	47	Average	38	High	73	High	77	High	91	High	0
2018	2	63	21.4	5.4	442	2	2	1	0	90	High	72	High	57	High	94	High	65	High	100	High	90	High	0
2018	1	68	22.7	5.4	474	2	2	2	0	0	Low	16	Low	70	High	14	Average	18	Low	9	Low	71	High	0
2018	1	70	25.5	5.7	477	2	3	3	1	76	High	81	High	41	Average	7	Low	44	Average	44	Average	90	High	0
2018	2	32	25	5.4	430	2	2	2	1	4	Low	65	High	19	Low	1	Low	6	Low	14	Low	44	Average	0
2018	1	71	23.7	5.5	437	2	1	3	1	92	High	88	High	65	High	39	High	46	Average	80	High	90	High	0
2018	2	66	15	5.8	468	2	3	2	0	44	Average	84	High	35	Average	45	High	81	High	79	High	81	High	0
2018	1	42	23.9	5.8	498	2	3	3	0	76	High	73	High	33	Average	41	High	74	High	70	High	83	High	0
2018	2	54	25.9	5.7	479	2	3	2	0	29	Average	89	High	13	Low	9	Low	60	Average	24	Low	45	Average	0
2018	1	59	20.4	5.5	449	2	1	1	0	38	Average	66	High	38	Average	37	High	85	High	55	High	82	High	0
2018	2	72	19.5	6.1	461	2	2	1	0	69	High	81	High	43	Average	53	High	82	High	91	High	53	Average	0
2018	2	63	24.1	5.5	463	2	1	1	0	41	Average	83	High	52	High	41	High	47	Average	86	High	83	High	0
2018	2	76	19.9	6.2	438	2	2	3	0	43	Average	92	High	12	Low	36	High	87	High	64	High	36	Low	0
2018	2	54	26.4	5.5	462	2	3	2	0	27	Low	66	High	23	Low	74	High	72	High	56	High	76	High	0
2018	1	67	23.2	6.2	463	2	1	2	0	52	High	76	High	34	Average	47	High	67	High	78	High	87	High	0
2018	1	73	25	6.1	409	2	2	2	0	51	High	13	Low	92	High	29	Average	74	High	65	High	83	High	0
2018	2	61	19.6	5.5	532	2	2	1	0	56	High	49	Average	20	Low	23	Average	80	High	52	Average	74	High	0
2018	2	75	28.6	6	490	2	3	2	0	74	High	71	High	32	Average	45	High	83	High	70	High	74	High	0
2018	2	65	28.6	7.9	540	2	2	3	0	61	High	61	High	38	Average	31	High	81	High	54	High	87	High	0
2018	2	66	23.2	5.7	449	2	2	2	0	41	Average	44	Average	38	Average	18	Average	65	High	34	Low	75	High	0
2018	2	67	21.5	5.7	410	2	3	1	0	58	High	51	Average	35	Average	69	High	84	High	71	High	65	High	0
2018	2	67	20.1	5.5	400	2	3	2	0	41	Average	77	High	41	Average	21	Average	74	High	57	High	80	High	0
2018	1	56	26.8	5.5	505	2	3	2	0	52	High	61	High	62	High	30	High	63	High	47	Average	72	High	0
2018	2	36	21.9	5.3	458	1	3	2	0	29	Average	80	High	15	Low	23	Average	83	High	36	Average	32	Low	0
2018	2	81	21.8	9	483	2	3	2	0	56	High	92	High	43	Average	69	High	0	Low	61	High	68	High	0
2018	2	67	19.9	6.3	464	2	3	2	0	25	Low	83	High	15	Low	12	Low	62	High	28	Low	46	Average	0
2018	2	58	16.8	5.2	440	2	3	2	0	51	High	76	High	17	Low	10	Low	70	High	31	Low	50	Average	0
2018	1	53	18.1	7.6	430	1	2	3	0	8	Low	100	High	45	Average	26	Average	33	Low	61	High	77	High	0
2018	1	51	27.3	7.6	537	2	2	1	0	31	Average	41	Average	47	Average	36	High	79	High	58	High	73	High	0
2018	2	48	20.5	5.4	453	2	2	2	0	62	High	55	High	50	High	44	High	73	High	62	High	51	Average	0
2018	2	76	24	6.7	451	1	3	3	0	0	Low	59	High	29	Average	33	High	68	High	49	Average	72	High	0
2018	2	62	20.3	5.8	430	2	3	2	0	20	Low	64	High	42	Average	30	High	63	High	55	High	66	High	0
2018	1	72	20.2	5.6	453	2	1	2	0	70	High	87	High	0	Low	35	High	85	High	49	Average	48	Average	0
2018	2	67	19.2	5.5	459	2	3	2	0	40	Average	47	Average	37	Average	33	High	77	High	45	Average	69	High	0
2018	2	57	20	5.4	463	2	2	2	0	14	Low	97	High	2	Low	2	Low	15	Low	0	Low	13	Low	0
2018	1	75	21.7	5.3	470	2	3	2	0	79	High	68	High	40	Average	38	High	79	High	78	High	87	High	0
2018	1	71	25.1	6.2	506	2	2	2	0	56	High	63	High	58	High	55	High	67	High	86	High	82	High	0
2018	2	39	28.3	5.4	467	2	3	2	0	0	Low	75	High	17	Low	71	High	11	Low	18	Low	53	Average	0
2018	1	45	20.5	5.5	518	1	3	3	0	29	Average	100	High	6	Low	21	Average	36	Low	2	Low	20	Low	0
2018	2	74	27.7	6	480	2	3	2	0	29	Average	91	High	42	Average	61	High	78	High	100	High	76	High	0
2018	2	46	27.5	6.7	509	2	2	1	0	0	Low	79	High	8	Low	22	Average	64	High	37	Average	27	Low	0
2018	1	39	20.6	6	524	2	1	1	0	22	Low	40	Average	35	Average	30	High	81	High	38	Average	65	High	0
2018	2	83	22.7	5.7	429	2	3	2	0	68	High	64	High	56	High	71	High	76	High	92	High	88	High	0
2018	1	59	22.8	4	477	2	2	2	0	33	Average	75	High	18	Low	66	High	79	High	88	High	42	Low	0
2018	1	77	21.4	5.5	418	2	2	1	0	58	High	47	Average	47	Average	18	Average	72	High	53	Average	84	High	0
2018	1	64	23.5	5.3	483	1	2	3	0	22	Low	44	Average	54	High	28	Average	72	High	65	High	88	High	0
2018	1	65	23.9	5.2	456	2	2	1	0	22	Low	86	High	41	Average	21	Average	58	Average	73	High	71	High	0
2018	2	72	17.9	5.7	444	2	2	1	0	33	Average	100	High	4	Low	38	High	58	Average	58	High	89	High	0
2018	1	80	21.8	6.5	426	2	2	1	0	38	Average	26	Low	93	High	17	Average	62	High	76	High	87	High	0
2018	1	62	28.4	5.7	516	2	1	1	0	66	High	49	Average	41	Average	22	Average	46	Average	32	Low	83	High	0
2018	2	73	22.3	6.5	454	2	3	1	0	63	High	71	High	43	Average	19	Average	50	Average	75	High	98	High	0
2018	1	72	21.5	5.4	421	2	2	2	0	17	Low	81	High	35	Average	77	High	68	High	100	High	92	High	0
2018	2	70	21.4	5.7	474	2	3	1	0	43	Average	100	High	30	Average	25	Average	32	Low	59	High	100	High	0
2018	2	71	17.4	5.6	409	2	2	1	1	0	Low	65	High	14	Low	33	High	82	High	46	Average	63	Average	0
2018	1	43	21.8	5.8	553	2	3	2	0	91	High	86	High	34	Average	68	High	84	High	91	High	83	High	0
2018	2	75	23.8	5.7	480	2	3	2	0	53	High	61	High	22	Low	37	High	85	High	61	High	74	High	0
2018	2	65	20.2	5.8	495	2	3	2	0	52	High	89	High	44	Average	49	High	71	High	100	High	82	High	0
2018	2	76	17.6	5.6	429	2	3	1	0	4	Low	72	High	31	Average	69	High	100	High	84	High	37	Low	0
2018	1	66	23.8	5.7	461	2	1	2	0	22	Low	68	High	35	Average	24	Average	75	High	55	High	58	Average	0
2018	1	69	26.1	5.6	473	2	2	1	0	0	Low	62	High	28	Average	15	Average	52	Average	38	Average	100	High	0
2018	1	56	28.7	5.3	499	2	3	1	0	35	Average	77	High	37	Average	4	Low	12	Low	44	Average	83	High	0
2018	2	61	19	5.5	383	2	2	1	0	0	Low	62	High	0	Low	42	High	44	Average	43	Average	55	Average	0
2018	1	67	24	5.8	460	2	3	2	0	64	High	68	High	48	High	69	High	78	High	91	High	83	High	0
2018	2	61	20.4	5.7	440	2	1	1	0	59	High	52	Average	31	Average	49	High	87	High	66	High	60	Average	0
2018	2	65	18.5	5.6	439	2	3	1	0	0	Low	83	High	16	Low	14	Average	60	Average	66	High	83	High	0
2018	2	72	22	5.8	447	2	3	1	0	22	Low	75	High	0	Low	64	High	73	High	65	High	70	High	0
2018	1	47	24.4	5.6	476	2	3	1	0	73	High	42	Average	29	Average	11	Low	62	High	29	Low	85	High	0
2018	2	64	26	5.9	455	2	1	1	0	11	Low	62	High	59	High	50	High	75	High	90	High	80	High	0
2018	1	67	20.2	5.5	500	1	1	1	0	57	High	83	High	21	Low	37	High	71	High	100	High	100	High	0
2018	2	64	22.1	5.7	462	2	1	1	0	75	High	69	High	29	Average	52	High	92	High	100	High	84	High	0
2018	1	67	21.2	5.4	508	2	1	1	0	94	High	73	High	71	High	60	High	84	High	97	High	84	High	0
2018	1	51	25.6	5.3	508	2	2	1	0	8	Low	46	Average	30	Average	25	Average	75	High	64	High	100	High	0
2018	2	75	27	5.8	467	2	2	1	0	49	High	67	High	49	High	31	High	79	High	81	High	83	High	0
2018	2	33	19.7	5.3	436	2	2	1	0	0	Low	80	High	11	Low	13	Low	30	Low	20	Low	66	High	0
2018	2	32	19.1	5.3	454	1	1	1	0	14	Low	64	High	14	Low	11	Low	72	High	32	Low	39	Low	0
2018	2	63	18.8	5.6	462	2	1	1	0	50	High	86	High	55	High	50	High	56	Average	90	High	82	High	0
2018	2	41	24.3	4.8	481	2	3	1	0	89	High	100	High	49	High	35	High	53	Average	96	High	81	High	0
2018	2	35	18.4	5.4	462	2	3	1	0	35	Average	84	High	18	Low	20	Average	5	Low	36	Average	65	High	0
2018	2	66	19.8	5.7	481	2	3	1	0	29	Average	92	High	22	Low	42	High	80	High	70	High	61	Average	0
2018	2	56	17.7	5.7	449	2	3	1	0	63	High	78	High	10	Low	21	Average	61	High	46	Average	87	High	0
2018	1	68	24.1	5.9	490	2	1	1	0	33	Average	59	High	33	Average	19	Average	0	Low	61	High	27	Low	0
2018	2	41	32.5	5.9	402	2	3	1	0	51	High	49	Average	39	Average	33	High	89	High	51	Average	66	High	0
2018	2	66	19.8	5.6	445	2	3	1	0	0	Low	76	High	13	Low	11	Low	38	Average	36	Average	60	Average	0
2018	1	72	23.2	5.3	469	2	2	2	0	8	Low	46	Average	71	High	16	Average	48	Average	63	High	84	High	0
2018	2	56	20.8	5.3	445	2	1	1	0	60	High	80	High	48	High	100	High	79	High	100	High	86	High	0
2018	1	64	20.2	5.7	469	2	1	1	0	38	Average	45	Average	45	Average	44	High	50	Average	45	Average	84	High	0
2018	2	61	20.1	5.8	499	2	3	1	0	50	High	63	High	64	High	48	High	95	High	91	High	91	High	0
2018	2	72	20.7	6	433	2	2	1	0	40	Average	56	High	61	High	33	High	1	Low	90	High	87	High	0
2018	2	71	21.1	5.8	476	2	3	1	0	14	Low	60	High	29	Average	30	High	85	High	56	High	78	High	0
2018	1	78	21	5.2	398	2	3	1	0	37	Average	44	Average	61	High	13	Low	54	Average	50	Average	73	High	0
2018	1	43	20.6	5.1	520	1	1	1	0	0	Low	70	High	8	Low	25	Average	54	Average	48	Average	23	Low	0
2018	2	69	19.7	5.9	401	2	3	1	0	78	High	62	High	66	High	35	High	56	Average	84	High	82	High	0
2018	2	75	22.6	6.8	472	2	3	1	0	11	Low	79	High	15	Low	7	Low	26	Low	12	Low	40	Low	0
2018	1	70	21.6	6.7	482	2	3	1	0	0	Low	93	High	18	Low	7	Low	32	Low	22	Low	54	Average	0
2018	2	70	19.7	6.1	483	2	3	3	0	57	High	78	High	50	High	67	High	57	Average	65	High	61	Average	0
2018	1	68	18.3	5.7	536	2	3	2	0	60	High	48	Average	47	Average	26	Average	54	Average	63	High	82	High	0
2018	2	76	26.6	5.7	435	2	1	1	0	40	Average	68	High	29	Average	19	Average	0	Low	40	Average	75	High	0
2018	2	51	23.8	5.2	478	2	3	1	0	35	Average	68	High	18	Low	11	Low	53	Average	34	Low	61	Average	0
2018	2	57	21.1	5.6	466	2	2	1	0	25	Low	55	High	30	Average	41	High	67	High	72	High	63	Average	0
2018	1	75	24.2	5.4	422	2	1	1	0	59	High	82	High	36	Average	42	High	76	High	60	High	84	High	0
2018	2	58	24.1	6	448	2	3	1	0	55	High	99	High	0	Low	7	Low	38	Average	45	Average	63	Average	0
2018	1	69	20.8	5.7	456	2	1	1	0	62	High	90	High	70	High	35	High	70	High	98	High	89	High	0
2018	2	71	24.6	6.1	432	2	3	1	0	29	Average	69	High	23	Low	37	High	66	High	79	High	81	High	0
2018	2	67	26.4	6.6	462	2	2	1	0	69	High	61	High	38	Average	20	Average	52	Average	46	Average	81	High	0
2018	1	77	31.6	6.7	533	2	2	1	0	72	High	86	High	40	Average	62	High	89	High	86	High	50	Average	0
2018	1	76	21.7	6	408	2	1	1	0	4	Low	68	High	69	High	90	High	74	High	100	High	79	High	0
2018	1	61	20	5.2	493	2	1	1	0	22	Low	80	High	0	Low	8	Low	57	Average	36	Average	78	High	0
2018	1	70	28.4	6.3	447	1	3	2	1	53	High	86	High	75	High	32	High	49	Average	100	High	85	High	0
2018	2	61	21.2	5.6	418	2	3	1	0	62	High	52	Average	63	High	77	High	83	High	79	High	85	High	0
2018	1	42	16.9	5.3	480	2	3	1	0	38	Average	64	High	43	Average	27	Average	70	High	64	High	90	High	0
2018	2	47	20.4	5.3	403	2	3	1	0	4	Low	69	High	26	Low	39	High	94	High	68	High	64	High	0
2018	1	52	26.7	5.5	533	2	2	1	0	0	Low	6	Low	100	High	35	High	66	High	78	High	91	High	0
2018	2	68	21.5	5.8	442	2	1	1	0	37	Average	49	Average	14	Low	14	Average	45	Average	21	Low	49	Average	0
2018	2	36	18.5	5.5	389	2	3	1	0	17	Low	41	Average	38	Average	6	Low	31	Low	38	Average	59	Average	0
2018	1	33	21.9	5.2	491	2	2	1	0	0	Low	59	High	29	Average	7	Low	21	Low	41	Average	71	High	0
2018	1	40	24.6	5.4	467	1	3	1	0	0	Low	54	High	21	Low	10	Low	25	Low	19	Low	59	Average	0
2018	1	68	23.8	5.5	490	2	2	1	0	0	Low	62	High	0	Low	19	Average	62	High	40	Average	59	Average	0
2018	2	74	16.8	6	411	2	3	1	0	0	Low	85	High	22	Low	11	Low	19	Low	52	Average	40	Low	0
2018	2	71	24.3	5.4	452	2	3	1	0	11	Low	50	Average	40	Average	21	Average	47	Average	52	Average	59	Average	0
2018	2	64	20.6	6.2	388	2	3	1	0	0	Low	49	Average	39	Average	31	High	46	Average	53	Average	62	Average	0
2018	1	76	22.6	7.1	537	2	1	1	1	33	Average	73	High	15	Low	36	High	83	High	62	High	78	High	0
2018	1	60	25.6	6.4	473	1	3	1	0	70	High	98	High	35	Average	38	High	51	Average	70	High	55	Average	0
2018	1	66	19.7	5.7	447	2	3	1	0	62	High	76	High	40	Average	53	High	83	High	88	High	81	High	0
2018	2	64	20.7	5.7	446	2	2	1	1	38	Average	57	High	44	Average	45	High	82	High	83	High	70	High	0
2018	2	69	23.1	5.7	477	2	2	1	1	82	High	100	High	26	Low	19	Average	59	Average	68	High	96	High	0
2018	2	65	23.8	5.7	430	2	3	1	0	77	High	54	High	44	Average	55	High	76	High	81	High	80	High	0
2018	1	71	23	5.3	487	2	1	1	0	65	High	100	High	29	Average	66	High	98	High	100	High	61	Average	0
2018	1	69	20.4	5.7	413	2	1	1	0	74	High	96	High	45	Average	73	High	74	High	80	High	88	High	0
2018	2	66	19.8	5.5	472	2	2	1	0	73	High	70	High	35	Average	88	High	89	High	90	High	89	High	0
2018	2	67	17.9	5.8	451	2	3	1	0	73	High	42	Average	35	Average	18	Average	63	High	30	Low	63	Average	0
2018	1	67	22.4	5.7	482	2	3	1	0	22	Low	64	High	13	Low	16	Average	23	Low	38	Average	87	High	0
2018	2	71	20.8	5.5	426	2	3	1	0	66	High	65	High	66	High	58	High	84	High	96	High	69	High	0
2018	1	62	18.3	5.4	437	1	1	2	0	74	High	69	High	0	Low	6	Low	32	Low	43	Average	72	High	0
2018	2	37	17.8	5.6	431	2	3	1	0	63	High	57	High	28	Average	12	Low	60	Average	37	Average	89	High	0
2018	2	71	19.2	5.5	415	2	3	1	0	22	Low	78	High	46	Average	7	Low	31	Low	56	High	90	High	0
2018	1	56	26.2	5.1	523	2	3	1	0	74	High	100	High	64	High	46	High	52	Average	100	High	36	Low	0
2018	1	41	21.4	5.4	534	2	2	1	0	25	Low	82	High	6	Low	12	Low	2	Low	28	Low	33	Low	0
2018	2	46	18.2	5.4	450	2	2	1	0	0	Low	81	High	28	Average	6	Low	15	Low	54	High	44	Average	0
2018	1	44	26.2	5.7	462	2	2	1	0	56	High	100	High	40	Average	23	Average	66	High	24	Low	77	High	0
2018	1	49	18.9	5.9	416	2	1	1	0	61	High	58	High	30	Average	14	Average	45	Average	49	Average	80	High	0
2018	1	70	21.4	5.9	498	2	3	1	0	38	Average	86	High	27	Low	13	Low	30	Low	40	Average	55	Average	0
2018	2	68	26.7	6.2	499	2	3	1	0	53	High	93	High	0	Low	40	High	55	Average	70	High	74	High	0
2018	1	66	22.5	5.8	475	2	3	1	0	0	Low	48	Average	22	Low	15	Average	57	Average	58	High	77	High	0
2018	1	58	20.6	5.7	466	2	1	1	0	#N/A	#N/A	#N/A	#N/A	#N/A	#N/A	#N/A	#N/A	#N/A	#N/A	#N/A	#N/A	#N/A	#N/A	0
2018	1	68	23.8	6.1	438	2	1	1	0	76	High	24	Low	55	High	32	High	48	Average	69	High	91	High	0
2018	2	59	17.3	6.1	425	2	3	1	0	#N/A	#N/A	#N/A	#N/A	#N/A	#N/A	#N/A	#N/A	#N/A	#N/A	#N/A	#N/A	#N/A	#N/A	0
2018	2	67	16.7	4.9	456	2	3	1	0	59	High	70	High	2	Low	50	High	80	High	72	High	71	High	0
2018	2	75	21	7.2	470	2	2	1	0	46	Average	95	High	45	Average	40	High	77	High	84	High	76	High	0
2018	2	68	22.9	5.9	426	2	3	2	0	44	Average	41	Average	70	High	47	High	44	Average	59	High	83	High	0
2018	1	44	30	5.4	545	2	2	2	0	64	High	45	Average	50	High	31	High	52	Average	48	Average	94	High	0
2018	2	46	19.9	5.7	473	2	1	2	0	0	Low	92	High	15	Low	13	Low	30	Low	12	Low	34	Low	0
2018	2	68	26.9	6	481	2	2	3	1	0	Low	62	High	27	Low	8	Low	58	Average	54	High	76	High	0
2018	2	75	18.9	6.1	402	2	3	2	1	25	Low	78	High	43	Average	33	High	63	High	70	High	88	High	0
2018	1	62	19.5	5.7	442	2	1	3	1	31	Average	54	High	38	Average	53	High	52	Average	59	High	62	Average	0
2018	2	81	19	5.6	387	2	3	3	1	53	High	71	High	54	High	33	High	0	Low	68	High	71	High	0
2018	2	75	20.9	5.5	408	2	2	2	1	11	Low	68	High	6	Low	28	Average	75	High	69	High	79	High	0
2018	1	74	22.9	6.4	496	2	3	2	1	58	High	64	High	38	Average	19	Average	68	High	38	Average	80	High	0
2018	2	57	19.6	5.6	431	2	3	2	0	44	Average	50	Average	45	Average	13	Low	67	High	38	Average	60	Average	0
2018	2	72	24.3	7.6	474	2	3	2	1	37	Average	71	High	52	High	27	Average	59	Average	72	High	84	High	0
2018	1	67	25.4	6	454	2	1	2	0	31	Average	53	High	36	Average	6	Low	38	Average	42	Average	62	Average	0
2018	2	74	17	6.3	377	2	3	2	0	0	Low	27	Low	82	High	63	High	66	High	92	High	57	Average	0
2018	1	73	19	5.5	466	1	3	2	2	27	Low	91	High	66	High	66	High	68	High	100	High	74	High	0
2018	1	72	22.6	6.2	436	1	1	3	1	31	Average	64	High	69	High	47	High	53	Average	90	High	94	High	0
2018	1	50	19.8	5.3	466	2	2	3	0	14	Low	39	Average	57	High	13	Low	0	Low	20	Low	81	High	0
2018	1	48	18.7	5.4	408	2	2	2	0	0	Low	33	Low	54	High	5	Low	34	Low	51	Average	75	High	0
2018	1	77	20.7	6.2	508	2	1	2	0	33	Average	76	High	40	Average	23	Average	78	High	72	High	87	High	0
2018	1	32	23.1	5.5	497	1	2	2	0	35	Average	82	High	1	Low	10	Low	36	Low	32	Low	58	Average	0
2018	2	69	21.1	5.5	515	2	3	2	1	37	Average	76	High	29	Average	27	Average	61	High	64	High	60	Average	0
2018	2	55	28.3	6.2	476	2	3	3	1	50	High	66	High	49	High	30	High	83	High	80	High	83	High	0
2018	2	75	17.4	6.1	449	2	3	2	0	35	Average	71	High	59	High	26	Average	67	High	80	High	92	High	0
2018	2	55	26.1	5.5	442	2	2	2	0	72	High	49	Average	37	Average	28	Average	65	High	61	High	74	High	0
2018	1	70	23.1	6.9	481	2	3	1	1	69	High	87	High	50	High	48	High	81	High	98	High	97	High	0
2018	2	67	29.4	6.1	486	2	3	2	0	56	High	79	High	44	Average	26	Average	58	Average	66	High	82	High	0
2018	2	68	18.1	5.5	433	2	2	2	0	29	Average	48	Average	67	High	27	Average	50	Average	59	High	90	High	0
2018	2	68	18.3	5.9	443	2	2	2	0	62	High	89	High	48	High	26	Average	65	High	70	High	91	High	0
2018	1	71	23.5	5.4	438	2	2	2	1	14	Low	44	Average	43	Average	16	Average	62	High	42	Average	75	High	0
2018	1	70	19.6	5.8	438	2	1	2	0	38	Average	41	Average	57	High	13	Low	53	Average	57	High	87	High	0
2018	1	83	19.8	5.9	456	2	1	2	1	0	Low	94	High	43	Average	74	High	61	High	100	High	95	High	0
2018	2	65	19.6	5.5	516	2	3	2	0	58	High	70	High	44	Average	36	High	72	High	58	High	87	High	0
2018	1	36	24.7	5.1	524	2	3	2	0	0	Low	17	Low	61	High	19	Average	19	Low	36	Average	84	High	0
2018	1	67	23.9	6.1	505	2	1	2	0	35	Average	33	Low	63	High	11	Low	54	Average	52	Average	83	High	0
2018	2	66	24.7	5.9	440	2	2	2	1	53	High	82	High	58	High	27	Average	64	High	60	High	95	High	0
2018	2	61	19.1	5.8	455	2	2	2	0	46	Average	62	High	48	High	39	High	2	Low	56	High	80	High	0
2018	2	73	18.7	5.4	432	2	3	2	1	0	Low	35	Average	61	High	21	Average	59	Average	52	Average	84	High	0
2018	1	68	21.2	7	450	2	2	2	1	17	Low	67	High	67	High	19	Average	40	Average	68	High	87	High	0
2018	1	75	24.1	7.6	506	2	1	2	1	17	Low	62	High	32	Average	47	High	22	Low	52	Average	78	High	0
2018	2	68	24.1	5.6	437	2	3	2	1	0	Low	17	Low	43	Average	13	Low	47	Average	34	Low	78	High	0
2018	1	39	20.7	5.4	513	2	3	2	1	0	Low	93	High	10	Low	9	Low	52	Average	24	Low	39	Low	0
2018	2	56	24	5.9	471	1	1	2	1	0	Low	73	High	25	Low	36	High	70	High	60	High	74	High	0
2018	1	59	25.8	6.1	464	1	3	2	1	85	High	91	High	53	High	48	High	70	High	90	High	89	High	0
2018	1	39	18.2	5.3	493	2	1	3	0	33	Average	54	High	24	Low	33	High	66	High	58	High	62	Average	0
2018	2	59	23.1	5.8	384	1	1	2	0	70	High	52	Average	41	Average	18	Average	83	High	48	Average	92	High	0
2018	1	62	23.7	5.1	472	1	1	2	0	4	Low	60	High	24	Low	43	High	67	High	64	High	80	High	0
2018	1	54	22.7	4.8	434	1	1	2	0	41	Average	50	Average	34	Average	48	High	71	High	35	Low	86	High	0
2018	2	68	21.7	5.4	458	2	3	2	0	41	Average	61	High	57	High	11	Low	0	Low	54	High	95	High	0
2018	1	68	25.9	7.8	466	2	3	2	1	64	High	49	Average	71	High	55	High	69	High	84	High	90	High	0
2018	1	69	20.8	5.5	457	2	1	2	0	0	Low	62	High	18	Low	37	High	73	High	38	Average	62	Average	0
2018	1	75	24.6	5.3	446	2	3	2	0	47	Average	63	High	19	Low	48	High	72	High	31	Low	58	Average	0
2018	2	70	19.9	5.9	469	2	2	2	0	55	High	35	Average	33	Average	34	High	70	High	44	Average	82	High	0
2018	1	66	26.4	5.7	541	2	3	2	0	4	Low	55	High	21	Low	7	Low	40	Average	32	Low	63	Average	0
2018	1	64	21	5.4	517	2	3	2	1	0	Low	54	High	20	Low	10	Low	37	Average	38	Average	50	Average	0
2018	2	62	19.2	5.6	430	2	3	2	0	25	Low	60	High	28	Average	3	Low	22	Low	31	Low	68	High	0
2018	1	62	25.4	5.5	494	2	1	3	0	20	Low	100	High	32	Average	31	High	51	Average	31	Low	20	Low	0
2018	2	60	17.9	5.5	404	2	3	2	0	27	Low	33	Low	81	High	21	Average	70	High	47	Average	89	High	0
2018	1	69	19.2	5.5	389	2	2	2	0	60	High	32	Low	73	High	58	High	79	High	85	High	87	High	0
2018	2	72	23	5.9	483	2	3	2	0	0	Low	65	High	34	Average	21	Average	57	Average	46	Average	84	High	0
2018	1	67	20.7	6.1	499	2	3	2	1	0	Low	44	Average	39	Average	17	Average	60	Average	45	Average	79	High	0
2018	1	71	17.7	5.4	476	2	1	3	0	0	Low	30	Low	42	Average	41	High	46	Average	42	Average	84	High	0
2018	2	73	19.8	5.5	471	2	3	3	2	25	Low	88	High	23	Low	40	High	77	High	60	High	55	Average	0
2018	1	73	24.1	7.7	516	2	3	3	1	33	Average	74	High	31	Average	25	Average	51	Average	40	Average	75	High	0
2018	1	51	20.6	5.5	459	1	1	1	0	20	Low	84	High	19	Low	9	Low	17	Low	47	Average	59	Average	0
2018	2	53	21.3	5.2	375	2	3	1	0	38	Average	92	High	29	Average	25	Average	52	Average	60	High	72	High	0
2018	2	74	21.3	5.8	438	2	3	3	0	29	Average	75	High	32	Average	34	High	69	High	66	High	69	High	0
2018	1	65	24.9	5.7	485	2	1	2	0	0	Low	41	Average	68	High	10	Low	60	Average	46	Average	84	High	0
2018	2	77	20.8	5.5	452	2	3	2	0	68	High	62	High	46	Average	50	High	82	High	65	High	89	High	0
2018	1	63	26	5.4	465	2	3	2	0	61	High	97	High	6	Low	21	Average	38	Average	40	Average	57	Average	0
2018	1	65	23.7	5.6	487	1	3	3	0	17	Low	100	High	5	Low	20	Average	55	Average	70	High	100	High	0
2018	1	75	26.4	5.8	445	2	3	2	1	85	High	50	Average	36	Average	54	High	67	High	79	High	100	High	0
2018	2	59	21.7	5.9	474	2	3	1	0	63	High	97	High	22	Low	29	Average	72	High	36	Average	77	High	0
2018	2	74	24.3	5.9	478	2	3	1	0	49	High	80	High	30	Average	21	Average	0	Low	66	High	100	High	0
2018	2	66	18.2	5.4	403	2	2	2	0	56	High	62	High	36	Average	47	High	57	Average	90	High	87	High	0
2018	2	71	20.8	6.1	490	2	3	2	1	0	Low	30	Low	30	Average	56	High	69	High	46	Average	76	High	0
2018	2	46	18.8	4.8	397	2	2	1	0	46	Average	86	High	47	Average	9	Low	43	Average	61	High	87	High	0
2018	2	73	22.6	5.9	442	2	2	1	0	53	High	60	High	35	Average	54	High	80	High	88	High	79	High	0
2018	2	65	22.1	6.7	457	2	3	1	1	35	Average	67	High	20	Low	39	High	68	High	50	Average	73	High	0
2018	1	72	26.9	6.1	517	2	3	3	0	69	High	39	Average	62	High	47	High	74	High	87	High	100	High	0
2018	2	47	18.9	5.5	459	2	3	2	0	20	Low	71	High	19	Low	26	Average	56	Average	37	Average	99	High	0
2018	2	74	21.6	5.2	471	2	3	1	1	58	High	58	High	10	Low	16	Average	82	High	32	Low	61	Average	0
2018	2	63	26.1	6	475	2	3	2	0	31	Average	80	High	0	Low	15	Average	76	High	36	Average	64	High	0
2018	2	62	24.2	5.9	435	2	3	2	1	20	Low	95	High	0	Low	26	Average	68	High	44	Average	88	High	0
2018	1	68	18.8	6.1	476	2	3	1	0	61	High	39	Average	48	High	18	Average	58	Average	38	Average	72	High	0
2018	2	81	21	5.9	514	2	3	2	1	38	Average	54	High	72	High	45	High	72	High	91	High	90	High	0
2018	2	40	19.3	5	419	2	2	1	0	0	Low	89	High	21	Low	37	High	92	High	50	Average	72	High	0
2018	2	67	30.9	5.7	466	2	3	3	0	22	Low	52	Average	35	Average	33	High	91	High	42	Average	94	High	0
2018	2	73	19.7	7.4	422	2	3	2	0	38	Average	28	Low	56	High	21	Average	50	Average	59	High	88	High	0
2018	2	75	19.6	5.9	439	2	3	2	1	0	Low	82	High	0	Low	29	Average	6	Low	34	Low	100	High	0
2018	1	67	23.3	6	437	2	1	3	1	44	Average	95	High	56	High	49	High	84	High	100	High	87	High	0
2018	2	66	19.6	5.9	404	2	3	2	0	25	Low	54	High	41	Average	37	High	56	Average	47	Average	100	High	0
2018	2	32	23.8	5.6	488	2	3	1	0	20	Low	90	High	0	Low	13	Low	61	High	31	Low	37	Low	0
2018	2	43	25	5.7	421	2	3	2	0	0	Low	88	High	6	Low	23	Average	60	Average	22	Low	25	Low	0
2018	2	60	19.9	4.9	488	2	1	1	0	60	High	64	High	27	Low	19	Average	61	High	25	Low	71	High	0
2018	2	78	19.8	5.5	429	2	3	2	1	0	Low	89	High	41	Average	27	Average	49	Average	74	High	76	High	0
2018	2	66	19.5	5.6	384	2	2	2	0	29	Average	39	Average	11	Low	46	High	51	Average	28	Low	57	Average	0
2018	1	75	23.9	6	475	2	3	2	0	76	High	73	High	58	High	40	High	26	Low	69	High	100	High	0
2018	2	69	23.4	5.7	451	2	3	1	0	17	Low	39	Average	55	High	27	Average	58	Average	38	Average	76	High	0
2018	2	71	15.7	5.9	456	2	3	2	1	65	High	87	High	30	Average	37	High	56	Average	86	High	87	High	0
2018	1	71	20.1	5.9	505	1	3	2	0	0	Low	82	High	16	Low	7	Low	25	Low	39	Average	86	High	0
2018	1	63	23.3	5.8	474	2	1	2	0	77	High	45	Average	55	High	39	High	59	Average	48	Average	89	High	0
2018	2	66	20.1	5.5	453	2	2	2	0	0	Low	94	High	0	Low	46	High	47	Average	59	High	85	High	0
2018	1	68	16.9	5.8	451	1	3	3	0	70	High	82	High	26	Low	22	Average	60	Average	78	High	88	High	0
2018	2	66	22.8	5.7	437	2	3	2	0	51	High	57	High	15	Low	25	Average	83	High	59	High	81	High	0
2018	1	67	26	5.3	527	2	2	2	0	11	Low	37	Average	41	Average	5	Low	16	Low	27	Low	73	High	0
2018	1	57	29.1	6	530	2	2	2	1	17	Low	84	High	44	Average	15	Average	56	Average	71	High	95	High	0
2018	1	76	26.4	5.9	429	2	2	2	0	53	High	29	Low	94	High	56	High	58	Average	73	High	95	High	0
2018	2	57	20.1	5.7	451	2	2	2	0	4	Low	63	High	34	Average	14	Average	58	Average	40	Average	59	Average	0
2018	2	56	24.7	5.5	445	2	3	2	0	0	Low	79	High	51	High	1	Low	6	Low	44	Average	41	Low	0
2018	1	42	35.1	5.9	511	2	1	2	0	41	Average	78	High	6	Low	22	Average	30	Low	20	Low	82	High	0
2018	1	71	25.1	8.4	481	2	3	1	0	41	Average	59	High	35	Average	48	High	94	High	71	High	95	High	0
2018	2	66	18.7	5.6	429	2	3	2	0	25	Low	40	Average	31	Average	54	High	71	High	54	High	83	High	0
2018	2	73	25.7	5.8	451	2	3	2	0	0	Low	34	Low	32	Average	22	Average	76	High	36	Average	87	High	0
2018	1	44	23.3	5	550	1	2	2	0	59	High	69	High	21	Low	26	Average	41	Average	18	Low	100	High	0
2018	2	70	23.1	5.5	487	2	3	2	0	72	High	99	High	0	Low	32	High	76	High	59	High	47	Average	0
2018	2	64	21.9	6	425	2	3	2	0	50	High	70	High	11	Low	47	High	74	High	65	High	74	High	0
2018	1	52	23.5	5.8	522	2	1	1	0	56	High	78	High	12	Low	13	Low	50	Average	48	Average	50	Average	0
2018	2	69	20.1	5.9	438	2	3	1	0	11	Low	48	Average	57	High	11	Low	48	Average	30	Low	62	Average	0
2018	1	39	22.8	5.6	519	2	3	2	0	14	Low	56	High	57	High	10	Low	30	Low	35	Low	66	High	0
2018	1	45	25.1	5.2	504	2	1	2	0	20	Low	94	High	0	Low	25	Average	38	Average	21	Low	92	High	0
2018	1	72	23.1	6.9	436	2	3	2	0	14	Low	46	Average	70	High	75	High	53	Average	96	High	99	High	0
2018	1	59	25.8	5.9	435	2	3	2	0	67	High	54	High	41	Average	25	Average	62	High	68	High	90	High	0
2018	1	74	26.6	5.5	523	2	3	1	0	55	High	37	Average	50	High	27	Average	84	High	56	High	71	High	0
2018	1	75	23.7	5.7	455	2	1	2	0	0	Low	47	Average	32	Average	10	Low	37	Average	48	Average	67	High	0
2018	2	64	19.8	5.6	479	2	1	2	0	33	Average	39	Average	37	Average	18	Average	55	Average	23	Low	70	High	0
2018	2	58	19.1	5.5	484	2	3	2	0	40	Average	98	High	0	Low	6	Low	7	Low	10	Low	71	High	0
2018	1	81	21	5.5	316	2	3	3	0	38	Average	97	High	0	Low	23	Average	71	High	84	High	68	High	0
2018	1	38	24.7	5.9	526	2	3	2	0	50	High	46	Average	31	Average	45	High	80	High	45	Average	100	High	0
2018	1	78	23.1	6.1	486	2	1	3	0	68	High	80	High	46	Average	68	High	74	High	98	High	72	High	0
2018	2	59	22.7	5.6	421	2	3	2	0	60	High	67	High	31	Average	12	Low	49	Average	29	Low	90	High	0
2018	1	78	19.8	5.9	462	2	2	2	0	0	Low	22	Low	81	High	39	High	76	High	68	High	92	High	0
2018	2	70	30.3	6.9	557	2	3	2	1	55	High	56	High	68	High	64	High	73	High	95	High	91	High	0
2018	2	68	22.1	6.2	451	2	3	2	0	11	Low	58	High	44	Average	29	Average	72	High	73	High	97	High	0
2018	2	43	23.8	5.2	474	2	3	3	0	29	Average	58	High	23	Low	16	Average	71	High	30	Low	62	Average	0
2018	1	66	21.3	5.7	481	2	2	3	0	14	Low	53	High	40	Average	10	Low	54	Average	38	Average	76	High	0
2018	2	67	24.9	6.3	493	2	3	2	0	0	Low	40	Average	49	High	28	Average	45	Average	49	Average	92	High	0
2018	1	66	21.1	5.7	512	2	2	2	0	33	Average	39	Average	72	High	38	High	86	High	66	High	92	High	0
2018	1	73	29	5.8	531	2	2	2	0	80	High	66	High	59	High	49	High	83	High	71	High	94	High	0
2018	2	66	18.8	5.9	433	2	3	2	0	43	Average	61	High	0	Low	7	Low	46	Average	44	Average	80	High	0
2018	1	66	23.9	5.8	504	2	3	2	1	88	High	47	Average	67	High	70	High	73	High	79	High	95	High	0
2018	1	68	22.3	5.6	535	2	3	2	0	43	Average	51	Average	14	Low	39	High	77	High	52	Average	94	High	0
2018	2	64	18.9	5.9	464	2	3	2	0	41	Average	60	High	30	Average	36	High	87	High	58	High	89	High	0
2018	1	69	23.5	5.6	555	2	1	2	0	38	Average	64	High	53	High	45	High	75	High	89	High	87	High	0
2018	2	49	17	5.6	421	2	3	2	0	35	Average	68	High	15	Low	16	Average	62	High	37	Average	68	High	0
2018	1	66	26.9	6	469	2	2	3	0	0	Low	64	High	33	Average	11	Low	0	Low	29	Low	82	High	0
2018	2	37	15.3	5.6	463	1	3	2	0	35	Average	73	High	24	Low	18	Average	63	High	20	Low	75	High	0
2018	1	36	21.5	5.2	543	1	3	2	0	37	Average	55	High	29	Average	69	High	28	Low	30	Low	87	High	0
2018	2	64	22	6.5	545	2	3	2	1	14	Low	45	Average	47	Average	38	High	81	High	67	High	80	High	0
2018	1	67	23.7	5.2	492	2	2	2	1	0	Low	96	High	48	High	32	High	66	High	89	High	93	High	0
2018	2	38	21.3	5.5	465	2	3	2	0	0	Low	80	High	22	Low	29	Average	77	High	50	Average	61	Average	0
2018	1	72	22.2	6.9	414	2	1	2	1	47	Average	72	High	50	High	34	High	69	High	76	High	92	High	0
2018	2	45	25.4	5.6	454	2	1	2	1	29	Average	58	High	51	High	43	High	67	High	58	High	74	High	0
2018	1	70	25.6	6.2	458	1	3	2	0	0	Low	66	High	29	Average	15	Average	72	High	42	Average	57	Average	0
2018	2	71	23.9	8	441	2	2	2	1	56	High	73	High	41	Average	19	Average	48	Average	43	Average	91	High	0
2018	2	69	17.4	6.1	457	2	2	2	0	37	Average	66	High	32	Average	13	Low	67	High	46	Average	85	High	0
2018	1	41	22.1	5.2	448	2	2	2	0	52	High	53	High	24	Low	1	Low	2	Low	24	Low	70	High	0
2018	1	34	17.9	5.3	526	2	2	2	0	0	Low	38	Average	9	Low	7	Low	48	Average	14	Low	14	Low	0
2018	1	71	26.7	6.7	458	2	3	3	0	94	High	67	High	52	High	51	High	89	High	94	High	93	High	0
2018	2	69	23.1	6	476	2	3	2	1	29	Average	66	High	20	Low	27	Average	82	High	52	Average	47	Average	0
2018	1	70	25.4	6.3	490	2	2	2	0	35	Average	53	High	30	Average	49	High	82	High	99	High	92	High	0
2018	2	31	19.1	5.4	456	2	3	2	0	55	High	49	Average	13	Low	9	Low	47	Average	25	Low	49	Average	0
2018	1	48	27.9	6	488	2	2	2	0	0	Low	78	High	8	Low	6	Low	34	Low	16	Low	26	Low	0
2018	1	72	20.1	7.3	472	2	3	2	0	17	Low	74	High	67	High	60	High	73	High	90	High	87	High	0
2018	2	72	23.3	5.4	466	2	3	2	1	76	High	64	High	46	Average	49	High	83	High	89	High	94	High	0
2018	2	68	22.8	5.9	486	2	3	2	1	51	High	77	High	27	Low	44	High	84	High	60	High	67	High	0
2018	1	69	21.1	5.4	447	2	2	3	1	65	High	54	High	52	High	32	High	81	High	77	High	90	High	0
2018	1	43	24	5.7	551	2	2	2	0	37	Average	68	High	33	Average	78	High	66	High	55	High	78	High	0
2018	2	72	30.7	6.7	453	2	3	2	0	56	High	33	Low	73	High	22	Average	69	High	54	High	92	High	0
2018	2	55	22.2	5.7	486	2	3	2	0	20	Low	67	High	0	Low	12	Low	29	Low	16	Low	49	Average	0
2018	2	33	19.7	5	443	2	2	2	0	25	Low	67	High	18	Low	14	Average	68	High	36	Average	68	High	0
2018	1	76	22.1	6.1	420	2	2	2	0	37	Average	38	Average	41	Average	9	Low	24	Low	46	Average	67	High	0
2018	2	73	27.1	6	431	2	3	2	0	35	Average	28	Low	62	High	18	Average	78	High	62	High	88	High	0
2018	2	60	20.8	5.5	452	2	3	2	0	44	Average	71	High	31	Average	13	Low	48	Average	38	Average	62	Average	0
2018	2	76	19.7	5.5	433	2	2	2	0	40	Average	6	Low	98	High	22	Average	76	High	56	High	47	Average	0
2018	1	63	21.3	5.8	434	2	3	2	0	63	High	92	High	58	High	98	High	71	High	98	High	67	High	0
2018	2	53	20	5.5	505	2	3	2	1	29	Average	40	Average	33	Average	34	High	46	Average	32	Low	61	Average	0
2018	1	56	25.4	5.5	483	2	3	2	0	0	Low	28	Low	63	High	51	High	75	High	73	High	72	High	0
2018	1	65	15.9	4.6	378	2	1	2	1	0	Low	75	High	13	Low	5	Low	12	Low	3	Low	72	High	0
2018	1	30	29.2	5.8	499	2	3	3	1	81	High	69	High	36	Average	38	High	75	High	44	Average	100	High	0
2018	2	73	35.1	5.8	411	2	3	2	0	25	Low	31	Low	33	Average	18	Average	53	Average	52	Average	82	High	0
2018	1	70	24	6.1	405	2	1	2	0	0	Low	28	Low	65	High	31	High	71	High	61	High	77	High	0
2018	2	64	20.9	5.7	449	2	2	2	0	82	High	67	High	59	High	43	High	71	High	80	High	90	High	0
2018	2	52	22.9	5.4	401	2	2	2	1	0	Low	93	High	0	Low	11	Low	39	Average	14	Low	78	High	0
2018	2	69	22.6	5.4	455	2	3	3	0	#N/A	#N/A	#N/A	#N/A	#N/A	#N/A	#N/A	#N/A	#N/A	#N/A	#N/A	#N/A	#N/A	#N/A	0
2018	2	75	23.8	5.4	438	2	3	2	0	0	Low	69	High	39	Average	26	Average	41	Average	64	High	89	High	0
2018	2	61	24.1	5.2	490	2	2	2	0	37	Average	77	High	26	Low	23	Average	55	Average	52	Average	92	High	0
2018	1	61	24.1	5.6	478	2	1	2	0	40	Average	61	High	32	Average	27	Average	72	High	34	Low	64	High	0
2018	2	36	20.3	5.2	404	2	2	1	0	38	Average	71	High	14	Low	14	Average	65	High	28	Low	48	Average	0
2018	2	63	20	5.8	441	2	3	2	0	27	Low	57	High	27	Low	13	Low	46	Average	47	Average	76	High	0
2018	1	68	26.5	5.4	499	2	1	2	0	47	Average	66	High	52	High	53	High	69	High	85	High	83	High	0
2018	2	71	25.6	5.6	460	2	2	1	0	69	High	72	High	42	Average	34	High	76	High	67	High	84	High	0
2018	2	67	18.9	5.6	419	2	3	2	0	63	High	81	High	45	Average	47	High	69	High	74	High	83	High	0
2018	2	75	21.5	5.4	406	2	3	1	0	31	Average	59	High	56	High	34	High	72	High	79	High	91	High	0
2018	1	68	22.1	5.2	472	2	1	2	0	37	Average	68	High	21	Low	13	Low	30	Low	32	Low	57	Average	0
2018	2	60	24	6	445	2	3	2	0	57	High	36	Average	57	High	29	Average	74	High	50	Average	88	High	0
2018	1	65	25.8	7.1	457	2	3	2	0	17	Low	53	High	70	High	84	High	83	High	100	High	91	High	0
2018	2	76	21.6	5.3	420	2	3	2	0	27	Low	58	High	26	Low	60	High	62	High	44	Average	72	High	0
2018	1	69	25.7	5.7	459	2	1	2	0	57	High	87	High	40	Average	55	High	78	High	80	High	62	Average	0
2018	2	36	19.9	5.3	494	2	2	1	0	0	Low	87	High	5	Low	18	Average	48	Average	6	Low	23	Low	0
2018	2	41	16.9	4.5	357	2	1	1	0	53	High	57	High	29	Average	33	High	61	High	37	Average	58	Average	0
2018	1	71	21.2	5.2	471	2	1	2	0	0	Low	70	High	21	Low	22	Average	63	High	48	Average	45	Average	0
2018	2	68	20.9	5.7	377	2	2	1	0	#N/A	#N/A	#N/A	#N/A	#N/A	#N/A	#N/A	#N/A	#N/A	#N/A	#N/A	#N/A	#N/A	#N/A	0
2018	2	58	25.7	6	400	2	3	1	0	22	Low	59	High	57	High	29	Average	72	High	65	High	82	High	0
2018	1	67	23.9	5.7	537	2	3	2	0	86	High	89	High	61	High	85	High	62	High	100	High	40	Low	0
2018	2	72	18.9	6.1	448	2	3	2	0	49	High	71	High	22	Low	33	High	81	High	48	Average	70	High	0
2018	1	71	23.2	5.6	448	1	1	2	0	11	Low	30	Low	52	High	30	High	51	Average	62	High	85	High	0
2018	2	59	19.9	5.5	477	2	3	1	0	40	Average	52	Average	42	Average	42	High	84	High	55	High	91	High	0
2018	1	40	23.5	5.3	534	1	3	2	0	20	Low	88	High	9	Low	8	Low	23	Low	26	Low	56	Average	0
2018	2	70	22.6	5.3	462	2	2	2	0	50	High	74	High	36	Average	43	High	85	High	71	High	74	High	0
2018	2	46	20.2	6.1	455	2	2	1	0	52	High	61	High	27	Low	22	Average	80	High	44	Average	70	High	0
2018	1	75	26.8	5.7	462	2	1	1	0	59	High	63	High	38	Average	66	High	68	High	68	High	74	High	0
2018	2	53	22.4	5.9	473	2	3	2	0	63	High	65	High	40	Average	20	Average	0	Low	54	High	87	High	0
2018	2	71	22.3	5.8	478	2	3	1	0	25	Low	67	High	14	Low	24	Average	64	High	39	Average	56	Average	0
2018	1	66	24.7	5.1	441	2	1	2	0	27	Low	33	Low	41	Average	18	Average	55	Average	22	Low	87	High	0
2018	2	61	22.7	5.2	459	2	3	1	0	0	Low	67	High	42	Average	33	High	45	Average	54	High	86	High	0
2018	2	63	24.2	5.6	453	2	3	1	0	0	Low	76	High	5	Low	48	High	87	High	88	High	63	Average	0
2018	2	71	20.9	5.3	443	2	2	1	0	44	Average	65	High	34	Average	32	High	62	High	57	High	79	High	0
2018	2	69	30.2	5.7	482	2	3	2	0	51	High	93	High	35	Average	47	High	80	High	70	High	73	High	0
2018	1	65	22.1	6.4	449	2	3	3	0	90	High	51	Average	63	High	57	High	65	High	99	High	68	High	0
2018	2	45	18.8	5.2	469	1	2	1	0	0	Low	100	High	0	Low	27	Average	41	Average	36	Average	50	Average	0
2018	1	50	23.9	5.8	505	2	2	1	0	41	Average	56	High	55	High	0	Low	58	Average	34	Low	100	High	0
2018	2	68	20.5	5.6	519	2	3	1	0	63	High	57	High	40	Average	39	High	74	High	38	Average	67	High	0
2018	1	66	24	5.2	457	2	1	1	0	51	High	3	Low	100	High	43	High	66	High	56	High	77	High	0
2018	2	47	21.3	5.2	450	2	2	1	0	4	Low	62	High	22	Low	25	Average	58	Average	34	Low	42	Low	0
2018	2	51	22	5.3	460	2	3	1	0	59	High	75	High	27	Low	38	High	69	High	42	Average	66	High	0
2018	2	61	24.1	5.9	384	2	3	1	0	25	Low	42	Average	37	Average	21	Average	42	Average	57	High	34	Low	0
2018	1	67	22.5	5.8	478	1	1	2	0	0	Low	29	Low	57	High	31	High	53	Average	50	Average	84	High	0
2018	2	70	26.9	5.9	450	2	3	2	0	22	Low	69	High	25	Low	15	Average	47	Average	29	Low	51	Average	0
2018	2	70	19.7	5.9	446	2	3	2	0	0	Low	88	High	16	Low	26	Average	72	High	41	Average	36	Low	0
2018	1	50	23.3	6.2	501	2	2	1	0	57	High	100	High	0	Low	28	Average	88	High	32	Low	58	Average	0
2018	2	30	19.4	5.3	418	2	3	1	0	0	Low	64	High	9	Low	13	Low	55	Average	22	Low	47	Average	0
2018	1	38	24.1	5.2	456	2	2	1	0	37	Average	37	Average	29	Average	9	Low	49	Average	24	Low	21	Low	0
2018	1	63	22.6	5.6	500	2	3	1	0	37	Average	94	High	0	Low	66	High	87	High	94	High	93	High	0
2018	1	32	25.9	5.3	509	2	3	1	0	56	High	77	High	41	Average	39	High	51	Average	42	Average	100	High	0
2018	2	71	22.5	6	446	2	2	1	0	0	Low	54	High	19	Low	22	Average	65	High	38	Average	92	High	0
2018	2	39	31.3	5.6	499	2	2	2	0	#N/A	#N/A	#N/A	#N/A	#N/A	#N/A	#N/A	#N/A	#N/A	#N/A	#N/A	#N/A	#N/A	#N/A	0
2018	2	50	37.3	5.5	408	2	3	2	0	0	Low	97	High	9	Low	82	High	65	High	68	High	71	High	0
2018	2	76	20.4	6.1	416	2	2	1	0	58	High	80	High	50	High	92	High	82	High	78	High	97	High	0
2018	1	71	21.2	5.5	461	1	2	2	0	20	Low	17	Low	79	High	7	Low	10	Low	52	Average	83	High	0
2018	1	75	22	5.6	405	2	2	1	0	0	Low	64	High	100	High	9	Low	42	Average	63	High	97	High	0
2018	1	63	20.7	5.3	454	2	2	1	0	50	High	20	Low	93	High	56	High	74	High	60	High	90	High	0
2018	1	77	22.6	5.9	469	2	2	1	0	0	Low	52	Average	57	High	33	High	57	Average	77	High	82	High	0
2018	1	37	20.4	5.7	499	2	1	1	0	0	Low	43	Average	22	Low	16	Average	48	Average	36	Average	61	Average	0
2018	2	75	20.1	5.1	468	2	3	1	0	0	Low	75	High	42	Average	22	Average	86	High	63	High	100	High	0
2018	2	64	21.4	5.6	448	2	3	2	0	0	Low	88	High	6	Low	13	Low	54	Average	19	Low	46	Average	0
2018	1	64	22.7	5.7	446	2	3	1	0	33	Average	26	Low	65	High	85	High	73	High	79	High	75	High	0
2018	1	68	20.3	5.8	457	1	1	2	0	0	Low	93	High	41	Average	29	Average	74	High	48	Average	100	High	0
2018	1	75	22	6.2	396	1	1	2	0	50	High	16	Low	69	High	23	Average	63	High	57	High	83	High	0
2018	1	48	23.8	5.5	427	2	1	1	0	41	Average	77	High	31	Average	9	Low	44	Average	35	Low	76	High	0
2018	2	75	23.3	5.7	477	2	3	1	0	56	High	51	Average	63	High	57	High	68	High	87	High	87	High	0
2018	1	73	23.6	5.8	559	1	3	1	0	75	High	88	High	43	Average	61	High	41	Average	66	High	93	High	0
2018	1	77	24.6	6.1	550	2	3	1	0	0	Low	100	High	0	Low	39	High	69	High	66	High	66	High	0
2018	1	60	26.7	5.3	453	2	2	1	0	0	Low	65	High	61	High	35	High	44	Average	58	High	94	High	0
2018	2	63	20.2	5	452	2	3	1	0	52	High	87	High	52	High	72	High	67	High	90	High	89	High	0
2018	1	49	23.6	5.8	543	2	2	2	0	49	High	69	High	47	Average	42	High	69	High	67	High	90	High	0
2018	1	81	21	5.6	508	2	3	2	0	56	High	50	Average	67	High	23	Average	66	High	66	High	100	High	0
2018	1	70	20.3	5.4	469	2	3	3	1	58	High	71	High	42	Average	70	High	65	High	88	High	72	High	0
2018	2	71	21.9	6.5	456	2	3	3	1	78	High	74	High	45	Average	41	High	69	High	64	High	98	High	0
2018	1	36	24.6	5.1	509	1	3	3	0	22	Low	73	High	34	Average	25	Average	55	Average	50	Average	82	High	0
2018	2	71	26.2	5.6	471	2	2	2	1	79	High	43	Average	61	High	44	High	72	High	66	High	95	High	0
2018	1	50	26.2	5.9	480	1	3	2	0	14	Low	50	Average	36	Average	36	High	68	High	37	Average	82	High	0
2018	1	72	19.7	6	438	2	3	1	2	4	Low	40	Average	68	High	58	High	53	Average	76	High	88	High	0
2018	2	71	22.9	5.9	381	2	3	1	0	0	Low	46	Average	67	High	21	Average	36	Low	66	High	87	High	0
2018	1	56	21.8	5.4	487	1	1	3	0	74	High	67	High	71	High	71	High	79	High	97	High	92	High	0
2018	2	68	20.5	5.9	446	2	3	1	0	22	Low	65	High	23	Low	25	Average	27	Low	37	Average	68	High	0
2018	1	79	24.5	6.5	503	2	1	3	1	47	Average	79	High	46	Average	46	High	64	High	70	High	90	High	0
2018	1	69	23.8	5.8	493	2	2	2	0	27	Low	22	Low	100	High	10	Low	29	Low	61	High	89	High	0
2018	1	56	23.1	5.7	477	2	2	2	0	47	Average	83	High	26	Low	50	High	64	High	88	High	100	High	0
2018	2	83	18.7	7	403	2	3	3	0	29	Average	90	High	23	Low	14	Average	66	High	46	Average	63	Average	0
2018	1	74	25.4	5.5	436	2	1	2	1	38	Average	64	High	50	High	26	Average	50	Average	93	High	90	High	0
2018	1	70	21.7	5.4	460	2	3	3	0	67	High	65	High	78	High	62	High	67	High	97	High	91	High	0
2018	2	57	34.3	5.6	481	2	3	3	0	0	Low	76	High	24	Low	27	Average	47	Average	33	Low	55	Average	0
2018	2	63	26.7	5.6	404	2	3	2	0	50	High	48	Average	49	High	43	High	86	High	73	High	79	High	0
2018	1	69	35	7.1	408	2	3	1	0	17	Low	44	Average	41	Average	12	Low	57	Average	31	Low	70	High	0
2018	2	69	19.9	5.6	459	2	3	1	0	59	High	49	Average	56	High	26	Average	67	High	56	High	89	High	0
2018	2	74	24.9	5.3	408	2	3	1	0	76	High	32	Low	66	High	20	Average	52	Average	42	Average	68	High	0
2018	1	68	24.2	5.2	421	2	3	1	0	8	Low	17	Low	75	High	25	Average	81	High	65	High	100	High	0
2018	2	57	28.5	6.6	470	2	3	2	0	0	Low	91	High	19	Low	21	Average	44	Average	49	Average	49	Average	0
2018	2	48	21.4	5.7	485	2	3	1	0	0	Low	78	High	15	Low	10	Low	19	Low	27	Low	26	Low	0
2018	1	32	22.5	5.1	547	2	3	2	0	22	Low	88	High	3	Low	11	Low	45	Average	22	Low	44	Average	0
2018	1	70	21.8	5.3	489	2	1	2	0	46	Average	34	Low	79	High	52	High	86	High	83	High	83	High	0
2018	2	70	19	6	461	2	1	2	0	0	Low	64	High	33	Average	9	Low	24	Low	60	High	85	High	0
2018	1	45	21.8	5.6	515	1	3	1	1	25	Low	93	High	24	Low	58	High	49	Average	68	High	45	Average	0
2018	2	66	22.7	5.6	418	2	2	2	0	53	High	59	High	50	High	38	High	78	High	62	High	73	High	0
2018	1	70	24.2	5.6	478	2	1	2	0	0	Low	91	High	24	Low	7	Low	8	Low	40	Average	62	Average	0
2018	2	64	22.5	5.6	473	2	3	1	0	25	Low	64	High	36	Average	17	Average	61	High	56	High	84	High	0
2018	2	49	19.1	5.7	457	2	3	1	0	22	Low	88	High	13	Low	14	Average	62	High	42	Average	43	Average	0
2018	1	65	28.4	5.1	462	2	1	2	0	38	Average	66	High	28	Average	57	High	73	High	77	High	90	High	0
2018	2	60	23.5	5.4	406	2	1	3	0	0	Low	74	High	5	Low	41	High	70	High	64	High	63	Average	0
2018	1	39	23	5.4	512	1	2	2	0	31	Average	60	High	47	Average	58	High	62	High	50	Average	93	High	0
2018	2	71	26.1	5.6	402	2	3	2	0	71	High	70	High	47	Average	23	Average	50	Average	62	High	94	High	0
2018	2	58	24.5	5.9	430	2	2	2	0	44	Average	73	High	31	Average	50	High	72	High	40	Average	85	High	0
2018	2	75	18.1	5.7	425	2	2	1	0	56	High	66	High	36	Average	14	Average	69	High	47	Average	82	High	0
2018	2	71	16.6	5.8	412	2	3	1	0	11	Low	57	High	55	High	26	Average	51	Average	64	High	95	High	0
2018	1	74	24.2	5.7	461	2	3	2	0	0	Low	40	Average	35	Average	44	High	68	High	62	High	68	High	0
2018	2	69	23.4	5.8	461	2	2	2	0	68	High	55	High	57	High	25	Average	84	High	71	High	94	High	0
2018	1	49	31.9	5.1	484	1	1	1	0	8	Low	70	High	33	Average	66	High	61	High	28	Low	58	Average	0
2018	2	74	20.9	5.7	441	2	3	3	0	#N/A	#N/A	#N/A	#N/A	#N/A	#N/A	#N/A	#N/A	#N/A	#N/A	#N/A	#N/A	#N/A	#N/A	0
2018	2	65	32.2	5.8	478	2	2	2	0	67	High	31	Low	95	High	27	Average	54	Average	70	High	92	High	1
2018	2	77	19	5.7	492	2	2	2	0	43	Average	83	High	62	High	72	High	60	Average	90	High	97	High	0
2018	1	62	25.4	6	470	2	3	2	0	51	High	39	Average	56	High	77	High	83	High	62	High	86	High	0
2018	1	45	24.2	4.9	527	2	1	3	0	11	Low	78	High	36	Average	20	Average	35	Low	48	Average	71	High	0
2018	1	69	26.5	5.7	493	2	1	2	0	4	Low	5	Low	97	High	18	Average	14	Low	18	Low	72	High	0
2018	2	72	23.3	6.6	420	2	3	1	0	60	High	76	High	38	Average	45	High	75	High	72	High	80	High	0
2018	2	30	21.9	5.2	458	2	3	1	0	0	Low	48	Average	24	Low	0	Low	3	Low	13	Low	42	Low	0
2018	1	32	20	5	518	1	3	1	0	0	Low	77	High	9	Low	7	Low	28	Low	12	Low	61	Average	0
2018	2	42	17.4	5.1	473	1	3	2	0	0	Low	67	High	23	Low	28	Average	64	High	35	Low	36	Low	0
2018	2	69	21.5	5.6	461	2	3	2	0	59	High	46	Average	67	High	19	Average	50	Average	66	High	89	High	0
2018	2	63	19.9	6	440	2	1	2	0	31	Average	56	High	43	Average	12	Low	55	Average	40	Average	87	High	0
2018	1	64	24.6	5.6	506	2	1	2	0	50	High	55	High	23	Low	7	Low	35	Low	30	Low	58	Average	0
2018	1	68	22.9	5.2	483	2	3	3	0	0	Low	58	High	49	High	16	Average	64	High	43	Average	70	High	0
2018	2	68	21.9	5.1	406	2	2	2	0	4	Low	43	Average	59	High	72	High	70	High	52	Average	81	High	0
2018	1	31	30.1	5.5	480	2	2	2	0	11	Low	61	High	27	Low	27	Average	58	Average	33	Low	83	High	0
2018	2	75	18.8	5.8	396	2	3	2	0	50	High	84	High	58	High	80	High	75	High	100	High	19	Low	0
2018	2	38	19.3	5.3	428	2	2	1	0	0	Low	74	High	17	Low	15	Average	47	Average	30	Low	55	Average	0
2018	2	66	19.6	5.9	407	2	3	2	0	38	Average	76	High	48	High	56	High	85	High	82	High	92	High	0
2018	1	77	19	5.5	441	2	2	2	0	0	Low	72	High	35	Average	58	High	74	High	84	High	59	Average	0
2018	1	71	28.2	6	467	2	1	3	0	40	Average	38	Average	40	Average	9	Low	26	Low	13	Low	60	Average	1
2018	1	66	24.5	5.8	397	2	1	1	0	38	Average	22	Low	65	High	12	Low	34	Low	34	Low	82	High	0
2018	1	64	22.3	5.3	489	2	1	2	0	40	Average	81	High	7	Low	45	High	68	High	69	High	64	High	0
2018	1	69	26.8	6	457	2	1	1	0	37	Average	77	High	41	Average	25	Average	53	Average	62	High	71	High	0
2018	2	69	24.5	5.7	423	2	3	2	1	49	High	77	High	53	High	76	High	74	High	99	High	89	High	1
2018	1	43	28.4	6.1	592	2	3	1	0	78	High	100	High	54	High	75	High	50	Average	100	High	100	High	0
2018	1	66	23.3	5.6	497	2	2	1	0	64	High	32	Low	69	High	42	High	76	High	62	High	94	High	0
2018	1	61	22.4	5.1	433	1	1	3	0	27	Low	75	High	25	Low	23	Average	71	High	48	Average	84	High	1
2018	1	65	28.4	6.1	551	2	2	1	0	86	High	77	High	71	High	32	High	70	High	86	High	51	Average	0
2018	1	63	34.2	5.1	493	2	2	2	0	0	Low	70	High	34	Average	23	Average	63	High	72	High	89	High	0
2018	2	59	21.6	5	474	2	3	2	0	0	Low	67	High	26	Low	13	Low	41	Average	47	Average	59	Average	0
2018	2	72	23.4	5.4	428	2	3	2	0	17	Low	56	High	58	High	43	High	78	High	80	High	95	High	0
2018	1	54	23.2	5.5	494	2	3	2	0	20	Low	86	High	44	Average	51	High	53	Average	72	High	79	High	0
2018	2	75	19.7	6.4	427	2	2	1	0	11	Low	76	High	25	Low	13	Low	46	Average	54	High	63	Average	0
2018	1	63	23.2	6	500	2	1	2	0	0	Low	56	High	43	Average	39	High	61	High	60	High	80	High	0
2018	1	58	26.9	6.1	540	2	2	2	0	76	High	68	High	48	High	35	High	53	Average	76	High	99	High	0
2018	2	73	22.5	5.4	404	2	3	2	0	0	Low	31	Low	66	High	22	Average	61	High	47	Average	83	High	0
2018	2	54	22.8	5.5	457	2	3	2	0	25	Low	66	High	39	Average	27	Average	68	High	38	Average	87	High	0
2018	2	66	17.5	5.3	416	2	2	2	0	29	Average	69	High	45	Average	60	High	65	High	71	High	89	High	0
2018	2	62	33.1	6.3	487	2	2	3	0	0	Low	100	High	34	Average	68	High	60	Average	90	High	40	Low	0
2018	2	69	19.5	5.8	410	2	2	2	0	0	Low	96	High	60	High	54	High	72	High	98	High	87	High	0
2018	2	69	25	11.2	484	2	3	2	0	17	Low	78	High	11	Low	33	High	77	High	55	High	82	High	0
2018	1	45	20.8	5.3	497	2	2	1	0	70	High	72	High	74	High	74	High	71	High	87	High	86	High	0
2018	2	31	18.5	5.4	450	2	2	1	0	0	Low	67	High	19	Low	5	Low	33	Low	29	Low	48	Average	0
2018	1	41	21.5	5.3	470	2	2	1	0	43	Average	53	High	29	Average	64	High	74	High	45	Average	54	Average	0
2018	1	38	23.8	5.2	461	1	1	2	0	0	Low	73	High	30	Average	45	High	82	High	63	High	87	High	0
2018	1	57	19.8	5.5	464	1	1	2	0	20	Low	54	High	26	Low	21	Average	56	Average	28	Low	74	High	0
2018	2	76	19.8	6.1	353	2	3	1	0	73	High	54	High	77	High	29	Average	67	High	76	High	92	High	0
2018	1	74	21.3	5.4	455	2	3	1	1	33	Average	84	High	41	Average	50	High	53	Average	35	Low	87	High	0
2018	1	64	27.7	6	545	2	1	1	0	0	Low	40	Average	44	Average	19	Average	61	High	30	Low	76	High	0
2018	1	77	22.8	6.4	446	2	3	1	0	14	Low	20	Low	61	High	5	Low	0	Low	28	Low	89	High	0
2018	1	74	23.4	5.5	417	2	1	1	1	38	Average	0	Low	100	High	47	High	62	High	59	High	90	High	0
2018	2	70	19.6	5.4	475	2	3	1	0	67	High	66	High	39	Average	18	Average	56	Average	41	Average	87	High	0
2018	2	68	32.1	5.6	437	2	3	1	1	0	Low	52	Average	68	High	57	High	78	High	74	High	76	High	0
2018	1	75	24.5	5.7	467	2	1	1	0	8	Low	33	Low	56	High	19	Average	36	Low	17	Low	92	High	0
2018	1	66	24.4	5.7	527	2	1	1	0	38	Average	93	High	23	Low	5	Low	56	Average	33	Low	90	High	0
2018	2	73	20.1	5.4	390	2	3	1	0	35	Average	69	High	35	Average	7	Low	16	Low	54	High	85	High	0
2018	2	74	25.2	5.7	436	2	3	1	0	4	Low	47	Average	35	Average	53	High	68	High	56	High	94	High	0
2018	2	50	20.9	5.4	460	2	3	2	0	41	Average	83	High	19	Low	14	Average	59	Average	40	Average	72	High	1
2018	1	71	25.7	5.7	541	2	3	1	0	60	High	61	High	34	Average	73	High	71	High	34	Low	87	High	0
2018	1	70	22.7	6.3	471	2	1	2	0	22	Low	46	Average	56	High	65	High	54	Average	72	High	90	High	0
2018	2	66	21.7	5.8	433	2	2	1	0	64	High	56	High	37	Average	43	High	67	High	64	High	100	High	0
2018	1	70	22.3	5.4	475	1	2	1	0	37	Average	90	High	53	High	85	High	56	Average	93	High	92	High	0
2018	2	71	18.1	5.3	381	2	3	2	0	11	Low	66	High	0	Low	8	Low	69	High	35	Low	87	High	1
2018	2	68	24.6	5.6	427	2	3	1	0	61	High	34	Low	60	High	37	High	5	Low	77	High	89	High	1
2018	1	81	23.8	5.2	431	2	2	1	0	82	High	69	High	73	High	63	High	74	High	100	High	100	High	0
2018	1	73	22.5	7.4	456	2	1	1	0	17	Low	48	Average	45	Average	42	High	83	High	66	High	84	High	0
2018	2	45	19.7	5.9	454	2	3	1	0	0	Low	70	High	19	Low	7	Low	25	Low	16	Low	59	Average	0
2018	2	65	23.2	6.6	503	2	3	1	0	61	High	52	Average	40	Average	44	High	22	Low	63	High	90	High	0
2018	2	71	20.5	6.3	460	2	3	1	0	51	High	49	Average	54	High	21	Average	65	High	58	High	91	High	0
2018	2	81	22.4	5.9	443	2	3	1	0	50	High	79	High	29	Average	68	High	78	High	73	High	79	High	0
2018	1	58	22.4	5.3	503	2	2	1	0	0	Low	59	High	17	Low	6	Low	42	Average	13	Low	62	Average	0
2018	2	61	20.6	5.5	472	2	2	1	0	11	Low	57	High	28	Average	29	Average	68	High	54	High	74	High	0
2018	1	55	22.5	5	481	2	1	1	0	85	High	72	High	18	Low	9	Low	26	Low	21	Low	66	High	1
2018	2	75	22.2	5.2	426	2	1	1	0	8	Low	60	High	27	Low	13	Low	56	Average	44	Average	72	High	0
2018	2	56	20	6.3	434	2	3	1	0	4	Low	48	Average	42	Average	32	High	59	Average	50	Average	87	High	0
2018	2	62	23.6	5.7	456	2	1	1	0	58	High	62	High	38	Average	30	High	73	High	56	High	80	High	0
2018	2	81	26	6	462	2	3	1	0	66	High	63	High	38	Average	23	Average	75	High	57	High	88	High	0
2018	1	66	27.7	6.1	468	2	1	1	0	84	High	45	Average	47	Average	48	High	83	High	75	High	86	High	0
2018	1	49	30.9	5.1	489	2	3	2	0	82	High	74	High	70	High	63	High	70	High	91	High	90	High	0
2018	1	65	17.9	6.3	429	1	3	1	0	41	Average	100	High	14	Low	21	Average	0	Low	30	Low	78	High	0
2018	2	38	20.2	5.4	414	2	1	1	0	14	Low	69	High	33	Average	14	Average	49	Average	16	Low	67	High	1
2018	2	47	21.1	5.1	464	2	1	2	1	17	Low	95	High	17	Low	44	High	59	Average	39	Average	43	Average	0
2018	1	66	23	5.8	461	2	1	1	1	87	High	24	Low	99	High	14	Average	32	Low	50	Average	81	High	1
2018	1	65	24.9	5.6	450	2	3	1	0	0	Low	72	High	38	Average	62	High	79	High	78	High	89	High	0
2018	1	66	24	5.2	516	2	1	1	0	0	Low	72	High	27	Low	9	Low	40	Average	37	Average	78	High	0
2018	1	73	21.9	5.2	457	2	3	1	0	0	Low	79	High	17	Low	28	Average	51	Average	17	Low	64	High	0
2018	2	46	19.8	5.6	436	2	3	1	0	20	Low	55	High	34	Average	22	Average	73	High	51	Average	67	High	0
2018	1	37	20.5	5.6	552	1	2	1	0	31	Average	28	Low	63	High	42	High	52	Average	44	Average	85	High	0
2018	1	71	24.2	5.9	465	1	3	1	0	40	Average	28	Low	79	High	22	Average	54	Average	37	Average	87	High	0
2018	1	56	24.9	5.6	509	2	2	1	0	0	Low	64	High	39	Average	20	Average	35	Low	46	Average	92	High	0
2018	1	70	22.9	5.6	478	2	1	2	0	43	Average	40	Average	54	High	27	Average	69	High	61	High	76	High	1
2018	1	68	18.7	5	381	2	2	3	0	17	Low	75	High	43	Average	23	Average	47	Average	24	Low	90	High	1
2018	2	66	21	6.2	471	2	3	1	1	80	High	70	High	51	High	44	High	76	High	77	High	88	High	0
2018	1	67	22.5	5.3	485	2	2	1	0	0	Low	81	High	0	Low	18	Average	57	Average	54	High	75	High	0
2018	1	65	21.9	5.6	490	2	3	2	0	29	Average	18	Low	31	Average	17	Average	57	Average	43	Average	73	High	0
2018	2	64	26.6	5.9	489	2	3	1	0	58	High	31	Low	79	High	37	High	51	Average	39	Average	88	High	0
2018	1	67	23.6	5.6	506	2	1	1	0	11	Low	68	High	39	Average	16	Average	43	Average	49	Average	90	High	0
2018	2	68	21.8	5.9	436	1	2	1	0	17	Low	78	High	32	Average	25	Average	59	Average	37	Average	85	High	0
2018	1	47	24.7	5.1	479	1	1	1	0	46	Average	66	High	43	Average	16	Average	78	High	35	Low	92	High	0
2018	2	49	18.9	5.6	488	2	2	1	0	17	Low	64	High	27	Low	19	Average	61	High	36	Average	90	High	0
2018	2	52	21.4	5.3	462	2	3	2	0	20	Low	76	High	20	Low	27	Average	66	High	12	Low	64	High	0
2018	2	70	20.1	5.6	425	2	3	1	0	71	High	41	Average	63	High	51	High	73	High	87	High	94	High	0
2018	2	65	24.6	5.6	486	2	3	1	0	0	Low	59	High	38	Average	17	Average	58	Average	36	Average	70	High	0
2018	2	69	24.1	5.7	513	2	3	1	0	37	Average	30	Low	83	High	14	Average	44	Average	59	High	89	High	0
2018	2	41	21.4	5.3	436	2	3	1	0	0	Low	72	High	22	Low	29	Average	68	High	26	Low	30	Low	0
2018	1	67	20.1	5.5	462	2	1	2	0	4	Low	55	High	39	Average	10	Low	32	Low	38	Average	81	High	0
2018	2	68	18.3	5.4	424	2	2	1	0	50	High	70	High	37	Average	11	Low	58	Average	20	Low	61	Average	0
2018	2	64	22.7	5.6	391	2	3	1	0	35	Average	66	High	54	High	33	High	76	High	70	High	91	High	0
2018	1	62	20.4	5.8	474	2	2	2	0	8	Low	74	High	28	Average	29	Average	59	Average	60	High	84	High	1
2018	2	65	22.5	6.1	412	2	3	1	0	8	Low	86	High	20	Low	10	Low	36	Low	44	Average	72	High	0
2018	1	72	28.9	5.5	500	1	3	2	0	27	Low	40	Average	65	High	46	High	82	High	61	High	73	High	0
2018	1	41	28	5.1	586	2	3	2	0	0	Low	55	High	46	Average	77	High	82	High	78	High	71	High	1
2018	2	71	21.8	5.3	447	2	3	1	0	64	High	100	High	41	Average	42	High	55	Average	93	High	52	Average	0
2018	2	74	16.8	5.1	448	2	3	2	1	56	High	91	High	77	High	86	High	60	Average	100	High	52	Average	0
2018	1	54	21.4	5	471	2	2	1	0	22	Low	93	High	42	Average	27	Average	32	Low	54	High	70	High	0
2018	2	60	25	5.5	457	2	3	1	0	50	High	95	High	46	Average	76	High	79	High	84	High	41	Low	0
2018	2	53	20	5.5	485	1	1	1	0	4	Low	62	High	19	Low	32	High	9	Low	13	Low	38	Low	0
2018	1	75	25	5.5	459	2	2	1	0	11	Low	67	High	27	Low	18	Average	61	High	45	Average	85	High	0
2018	2	74	23.3	5.6	397	2	1	1	0	25	Low	73	High	35	Average	29	Average	62	High	64	High	87	High	0
2018	1	72	25.7	5.1	472	2	1	1	0	0	Low	62	High	31	Average	10	Low	30	Low	39	Average	71	High	0
2018	1	68	20.7	5.2	455	2	3	3	0	0	Low	13	Low	100	High	33	High	40	Average	51	Average	91	High	0
2018	2	40	19.9	5.5	460	1	3	1	0	38	Average	56	High	45	Average	15	Average	51	Average	46	Average	83	High	0
2018	1	52	23.7	5.1	496	2	1	1	0	27	Low	90	High	42	Average	26	Average	74	High	74	High	93	High	0
2018	1	71	24.1	5.5	535	2	2	1	0	58	High	76	High	46	Average	23	Average	58	Average	60	High	76	High	0
2018	1	49	22.3	5.5	526	2	2	2	0	20	Low	77	High	24	Low	46	High	68	High	37	Average	62	Average	0
2018	2	55	17.6	4.9	396	2	2	2	0	40	Average	58	High	76	High	100	High	62	High	100	High	89	High	0
2018	1	56	24.4	6.3	488	2	1	1	0	27	Low	56	High	36	Average	85	High	53	Average	56	High	79	High	0
2018	2	34	18.5	5.2	464	1	2	1	0	14	Low	63	High	27	Low	34	High	72	High	43	Average	59	Average	0
2018	2	41	21.9	5.1	465	2	3	2	0	22	Low	70	High	0	Low	7	Low	38	Average	39	Average	67	High	1
2018	2	75	21	5.5	454	2	2	2	0	85	High	56	High	50	High	39	High	54	Average	76	High	90	High	0
2018	1	80	18.3	5.6	406	2	2	2	0	82	High	51	Average	72	High	17	Average	57	Average	68	High	92	High	0
2018	1	45	26.5	5.7	532	2	3	2	0	56	High	87	High	48	High	78	High	29	Low	87	High	41	Low	0
2018	1	66	22	7.2	509	2	1	2	0	86	High	41	Average	68	High	25	Average	52	Average	51	Average	91	High	0
2018	2	71	21.2	5.5	424	2	3	2	0	0	Low	100	High	0	Low	13	Low	0	Low	37	Average	43	Average	0
2018	2	31	19.8	4.8	394	2	3	2	0	57	High	54	High	33	Average	14	Average	58	Average	20	Low	71	High	0
2018	1	75	24.7	6.1	482	1	2	2	0	61	High	52	Average	41	Average	18	Average	61	High	41	Average	83	High	0
2018	2	63	25.9	5.1	465	2	3	1	0	66	High	49	Average	14	Low	23	Average	62	High	46	Average	69	High	0
2018	1	69	20.5	5.7	427	2	1	2	0	57	High	54	High	20	Low	10	Low	55	Average	27	Low	43	Average	0
2018	2	31	17.4	5.1	488	2	3	1	0	27	Low	67	High	35	Average	37	High	30	Low	20	Low	50	Average	0
2018	1	31	26	5.3	491	1	1	2	0	50	High	58	High	37	Average	41	High	51	Average	52	Average	60	Average	0
2018	2	58	22.2	5.3	442	2	2	2	0	17	Low	65	High	28	Average	19	Average	40	Average	54	High	67	High	0
2018	2	67	18.9	6	432	2	2	2	0	67	High	28	Low	75	High	35	High	53	Average	63	High	78	High	0
2018	2	78	18.6	5.9	374	2	3	2	0	50	High	42	Average	68	High	53	High	75	High	86	High	55	Average	0
2018	2	61	23.7	6.6	464	2	3	2	0	14	Low	66	High	35	Average	35	High	69	High	66	High	100	High	1
2018	2	74	21.2	6.1	417	2	3	2	0	29	Average	48	Average	39	Average	36	High	49	Average	71	High	82	High	0
2018	1	68	18.9	5.5	510	2	2	2	0	0	Low	46	Average	61	High	4	Low	26	Low	48	Average	65	High	0
2018	1	65	27.3	5.3	547	2	3	2	0	52	High	42	Average	73	High	27	Average	49	Average	65	High	89	High	1
2018	1	48	27.4	5.8	493	2	1	2	0	0	Low	73	High	41	Average	1	Low	22	Low	39	Average	73	High	0
2018	1	65	25.6	5.5	556	2	3	2	0	79	High	39	Average	80	High	100	High	80	High	89	High	89	High	0
2018	2	72	23.2	5.7	437	2	3	2	1	70	High	60	High	53	High	29	Average	81	High	57	High	89	High	0
2018	2	72	20.5	5.7	436	2	2	2	0	0	Low	74	High	23	Low	10	Low	48	Average	42	Average	63	Average	0
2018	1	73	23.4	6.2	502	2	2	1	0	0	Low	34	Low	88	High	62	High	36	Low	83	High	85	High	0
2018	2	70	22.9	5.1	450	2	3	2	0	0	Low	50	Average	38	Average	56	High	61	High	53	Average	67	High	0
2018	2	66	19.7	5.3	398	2	3	2	0	14	Low	78	High	42	Average	19	Average	57	Average	63	High	68	High	0
2018	1	46	17.7	5.2	499	2	1	2	0	8	Low	45	Average	36	Average	9	Low	66	High	30	Low	76	High	0
2018	2	47	19.5	5.4	422	2	3	2	0	33	Average	59	High	30	Average	44	High	72	High	52	Average	52	Average	0
2018	2	75	27.2	5.7	491	2	3	2	0	11	Low	64	High	61	High	35	High	60	Average	66	High	77	High	0
2018	1	71	22.4	5.2	415	1	1	2	0	43	Average	88	High	54	High	40	High	62	High	76	High	80	High	0
2018	2	60	19.3	5.4	409	2	3	2	0	38	Average	42	Average	72	High	31	High	45	Average	56	High	83	High	0
2018	2	66	25.4	5.8	476	2	1	2	0	40	Average	74	High	63	High	49	High	64	High	94	High	83	High	0
2018	1	55	25.4	5.5	484	2	3	2	0	61	High	42	Average	81	High	40	High	66	High	82	High	89	High	0
2018	1	63	25.3	5.9	505	2	1	2	0	81	High	59	High	66	High	46	High	63	High	98	High	91	High	0
2018	2	56	24.1	5.5	536	2	3	2	0	0	Low	94	High	26	Low	22	Average	65	High	48	Average	61	Average	0
2018	2	77	22.3	6.2	454	2	2	2	0	100	High	56	High	73	High	50	High	68	High	84	High	100	High	0
2018	1	72	19.4	5.5	444	2	1	1	1	66	High	64	High	46	Average	19	Average	53	Average	46	Average	80	High	0
2018	1	53	25	5.4	509	2	1	1	1	70	High	70	High	58	High	41	High	55	Average	62	High	90	High	0
2018	2	69	18	5.5	446	2	3	1	1	58	High	68	High	23	Low	25	Average	37	Average	32	Low	62	Average	0
2018	1	75	22.6	5.5	409	2	2	2	2	72	High	80	High	63	High	99	High	60	Average	91	High	52	Average	0
2018	1	77	24.3	5.4	534	2	3	1	1	0	Low	75	High	28	Average	15	Average	47	Average	59	High	89	High	0
2018	1	47	31.7	5.7	523	1	1	1	0	29	Average	38	Average	63	High	40	High	74	High	47	Average	87	High	0
2018	2	38	20.4	5.1	424	2	2	1	0	77	High	40	Average	41	Average	6	Low	41	Average	30	Low	56	Average	0
2018	2	47	19.8	6	452	2	2	1	0	8	Low	70	High	18	Low	3	Low	6	Low	36	Average	54	Average	0
2018	2	41	19.6	5.2	431	2	3	1	0	0	Low	100	High	11	Low	17	Average	51	Average	54	High	79	High	0
2018	1	47	24.9	6.3	521	1	3	1	1	70	High	100	High	25	Low	16	Average	49	Average	49	Average	76	High	0
2018	2	55	22.1	6	433	1	3	2	0	66	High	67	High	45	Average	30	High	27	Low	34	Low	94	High	0
2018	2	62	19.5	5.5	485	2	3	1	0	57	High	67	High	37	Average	20	Average	63	High	40	Average	65	High	0
2018	1	76	25.5	6.1	488	2	2	2	1	25	Low	82	High	44	Average	78	High	58	Average	60	High	76	High	0
2018	1	65	25.4	5.8	441	2	3	1	0	37	Average	31	Low	85	High	86	High	65	High	86	High	89	High	0
2018	1	65	29.2	5.2	502	2	2	1	0	33	Average	37	Average	61	High	25	Average	51	Average	44	Average	72	High	0
2018	2	70	24.2	5.4	444	2	3	1	0	81	High	49	Average	89	High	23	Average	0	Low	76	High	92	High	0
2018	1	50	29.3	5.4	514	2	2	1	0	66	High	56	High	50	High	68	High	72	High	48	Average	83	High	0
2018	1	69	21.1	5.1	435	2	3	1	2	22	Low	26	Low	87	High	26	Average	51	Average	66	High	60	Average	0
2018	1	63	21.9	5.8	500	2	1	1	1	31	Average	49	Average	48	High	13	Low	51	Average	52	Average	90	High	0
2018	1	79	22	5.6	441	2	2	1	2	93	High	86	High	44	Average	50	High	68	High	92	High	89	High	0
2018	1	79	26.7	6.2	470	2	3	2	0	22	Low	67	High	70	High	44	High	32	Low	63	High	79	High	0
2018	2	63	21.8	5.6	499	2	3	1	2	69	High	53	High	40	Average	10	Low	52	Average	36	Average	73	High	0
2018	2	77	19.9	5.8	437	2	3	1	2	64	High	60	High	46	Average	9	Low	33	Low	46	Average	80	High	0
2018	1	60	22	5.2	533	2	2	1	1	31	Average	83	High	37	Average	8	Low	27	Low	44	Average	77	High	0
2018	1	62	24.9	5.4	514	2	3	1	2	0	Low	75	High	4	Low	3	Low	5	Low	42	Average	74	High	0
2018	1	54	23.1	5.6	521	2	3	1	1	75	High	50	Average	62	High	77	High	59	Average	58	High	73	High	0
2018	2	68	28	6.1	456	2	1	1	3	37	Average	94	High	47	Average	100	High	51	Average	87	High	3	Low	0
2018	2	41	29.8	5.4	403	2	2	1	1	67	High	81	High	35	Average	71	High	58	Average	77	High	32	Low	0
2018	1	41	27.2	5.7	510	1	2	1	0	77	High	65	High	63	High	72	High	76	High	70	High	84	High	0
2018	2	74	18.1	5.6	425	2	2	1	0	66	High	50	Average	40	Average	18	Average	49	Average	44	Average	68	High	0
2018	2	39	22	4.9	510	2	2	1	1	49	High	84	High	28	Average	25	Average	13	Low	70	High	74	High	0
2018	1	65	22	5.8	479	2	1	1	2	49	High	90	High	55	High	9	Low	20	Low	82	High	89	High	0
2018	2	62	20.8	5.6	468	2	3	2	0	43	Average	70	High	38	Average	72	High	69	High	82	High	74	High	1
2018	1	75	25.6	6.2	468	2	1	1	1	66	High	31	Low	81	High	8	Low	37	Average	57	High	80	High	0
2018	1	52	20.2	5.8	524	2	3	2	0	35	Average	48	Average	41	Average	32	High	65	High	63	High	96	High	0
2018	2	70	19.7	5.8	405	2	3	2	1	80	High	86	High	27	Low	48	High	80	High	74	High	0	Low	0
2018	1	64	23.8	5.8	475	2	1	3	0	69	High	82	High	71	High	86	High	65	High	100	High	97	High	0
2018	2	62	16.1	5.6	424	2	3	2	0	35	Average	52	Average	55	High	51	High	81	High	82	High	94	High	0
2018	2	72	20.9	5.2	428	2	1	2	0	11	Low	31	Low	55	High	9	Low	0	Low	35	Low	87	High	0
2018	1	75	23.6	5.5	418	2	1	3	0	27	Low	19	Low	57	High	15	Average	30	Low	38	Average	76	High	0
2018	2	40	20.1	5.1	426	2	1	2	0	43	Average	61	High	25	Low	28	Average	7	Low	36	Average	55	Average	0
2018	2	62	16.9	5.6	435	2	3	2	0	14	Low	57	High	65	High	16	Average	45	Average	52	Average	92	High	0
2018	1	39	25.6	8.2	522	2	2	3	0	8	Low	86	High	20	Low	28	Average	8	Low	30	Low	60	Average	0
2018	1	34	19.7	5.1	480	2	3	2	0	11	Low	59	High	20	Low	6	Low	10	Low	32	Low	52	Average	0
2018	1	51	21.1	5.6	464	1	1	3	0	33	Average	93	High	16	Low	52	High	59	Average	41	Average	67	High	0
2018	2	48	24.1	5	470	2	3	2	0	4	Low	80	High	30	Average	29	Average	51	Average	58	High	56	Average	0
2018	1	36	19.8	5.3	508	2	3	2	0	17	Low	87	High	15	Low	12	Low	36	Low	26	Low	48	Average	0
2018	2	72	24.1	5.8	432	2	3	1	1	81	High	64	High	54	High	28	Average	48	Average	66	High	86	High	1
2018	1	72	25.9	5.3	531	2	2	2	0	0	Low	27	Low	81	High	18	Average	0	Low	56	High	92	High	0
2018	1	61	22	5.9	421	1	1	2	0	81	High	57	High	53	High	41	High	68	High	64	High	90	High	0
2018	1	70	23.2	5.6	484	1	2	2	0	51	High	60	High	39	Average	13	Low	60	Average	42	Average	82	High	0
2018	2	43	18.9	4.9	409	2	2	1	0	11	Low	69	High	12	Low	7	Low	55	Average	18	Low	54	Average	0
2018	2	63	22	5.8	464	2	2	1	0	0	Low	39	Average	47	Average	22	Average	61	High	85	High	73	High	0
2018	2	67	25.8	5.9	458	2	2	1	0	20	Low	52	Average	19	Low	45	High	54	Average	25	Low	53	Average	0
2018	2	69	20.6	5.3	414	2	2	2	0	0	Low	86	High	4	Low	19	Average	70	High	49	Average	68	High	0
2018	2	75	29.7	5.6	465	2	3	3	0	46	Average	47	Average	41	Average	22	Average	77	High	54	High	84	High	0
2018	1	29	19.8	5.3	437	2	2	2	0	43	Average	40	Average	30	Average	25	Average	68	High	30	Low	52	Average	0
2018	2	65	18.1	5.6	433	2	3	2	0	29	Average	70	High	37	Average	29	Average	73	High	63	High	87	High	0
2018	1	68	23.5	6.3	490	2	1	2	0	77	High	63	High	48	High	32	High	78	High	71	High	88	High	0
2018	1	37	25	5.3	530	2	2	3	0	35	Average	66	High	28	Average	60	High	53	Average	37	Average	78	High	0
2018	1	75	21.9	6	433	2	1	3	0	0	Low	69	High	39	Average	15	Average	49	Average	51	Average	70	High	1
2018	1	40	27.4	5.2	459	1	3	3	0	33	Average	95	High	10	Low	19	Average	41	Average	59	High	100	High	0
2018	1	63	20	5.3	443	2	1	3	0	22	Low	24	Low	69	High	15	Average	21	Low	40	Average	85	High	0
2018	2	61	18.9	5.2	417	2	1	2	0	27	Low	60	High	17	Low	30	High	58	Average	44	Average	58	Average	0
2018	2	73	27.4	5.7	439	2	3	2	0	0	Low	40	Average	35	Average	18	Average	44	Average	41	Average	58	Average	1
2018	1	67	22.2	5.5	471	1	2	3	0	49	High	55	High	50	High	66	High	75	High	88	High	87	High	0
2018	1	66	20.5	5.7	537	2	1	2	0	56	High	31	Low	70	High	4	Low	33	Low	22	Low	83	High	1
2018	2	50	21.9	5.9	445	2	3	2	0	0	Low	73	High	32	Average	25	Average	70	High	60	High	83	High	0
2018	2	74	23.7	5.7	461	2	3	2	0	29	Average	83	High	34	Average	43	High	54	Average	58	High	54	Average	0
2018	1	67	24.2	5.4	557	1	2	3	0	47	Average	84	High	2	Low	86	High	43	Average	66	High	84	High	0
2018	2	75	18.5	5.9	454	2	3	2	0	33	Average	45	Average	66	High	56	High	74	High	87	High	84	High	0
2018	1	45	24.7	4.8	539	2	2	2	0	17	Low	67	High	23	Low	23	Average	62	High	25	Low	72	High	0
2018	2	52	19	5.5	432	2	1	2	0	29	Average	79	High	37	Average	14	Average	25	Low	44	Average	86	High	0
2018	1	58	22.6	5.7	526	2	3	2	0	50	High	50	Average	44	Average	30	High	67	High	62	High	90	High	0
2018	1	44	21.9	5.2	484	1	1	2	0	37	Average	54	High	61	High	17	Average	0	Low	38	Average	75	High	0
2018	2	44	20	5	517	2	3	2	0	0	Low	40	Average	36	Average	7	Low	19	Low	38	Average	83	High	0
2018	2	68	22.7	7.8	474	2	3	1	1	0	Low	56	High	18	Low	10	Low	38	Average	16	Low	77	High	0
2018	1	75	20	5.6	381	2	2	3	1	31	Average	100	High	15	Low	53	High	76	High	70	High	75	High	0
2018	1	68	21.7	5.2	481	2	2	1	0	49	High	71	High	35	Average	28	Average	78	High	63	High	77	High	0
2018	2	77	22.6	5.4	403	2	1	2	0	75	High	61	High	58	High	60	High	73	High	86	High	63	Average	0
2018	2	69	19.7	5.6	478	2	2	2	0	33	Average	46	Average	66	High	28	Average	67	High	80	High	89	High	0
2018	2	75	23.8	5.6	432	2	3	2	1	44	Average	50	Average	61	High	58	High	57	Average	85	High	87	High	0
2018	2	72	24.9	5.7	404	2	3	2	1	57	High	43	Average	66	High	49	High	72	High	69	High	79	High	0
2018	2	44	18.3	5.3	409	2	3	1	0	17	Low	66	High	15	Low	5	Low	32	Low	23	Low	49	Average	0
2018	2	66	25	5.7	477	2	3	2	0	25	Low	68	High	21	Low	17	Average	71	High	37	Average	55	Average	0
2018	1	61	20.7	5.9	469	2	2	2	0	0	Low	54	High	48	High	51	High	3	Low	76	High	87	High	0
2018	2	64	18.8	6.7	492	2	2	2	0	43	Average	44	Average	52	High	17	Average	66	High	51	Average	90	High	0
2018	2	65	21.9	5.5	372	2	3	1	1	37	Average	58	High	52	High	42	High	78	High	58	High	89	High	0
2018	1	71	20.7	5.7	469	2	1	3	0	0	Low	69	High	41	Average	31	High	69	High	72	High	95	High	0
2018	2	64	17.7	5	457	1	1	2	1	29	Average	92	High	33	Average	60	High	63	High	62	High	66	High	0
2018	2	69	22.5	5.8	521	2	3	2	0	0	Low	70	High	51	High	16	Average	51	Average	54	High	84	High	0
2018	1	80	22.4	5.3	392	2	2	2	0	43	Average	50	Average	26	Low	14	Average	65	High	50	Average	59	Average	0
2018	2	66	17.7	5.5	426	2	3	2	0	0	Low	49	Average	27	Low	9	Low	17	Low	27	Low	62	Average	0
2018	1	60	22.9	6.1	543	2	1	1	0	51	High	58	High	29	Average	10	Low	54	Average	30	Low	71	High	0
2018	1	45	24	5.5	475	2	3	2	0	65	High	79	High	39	Average	56	High	1	Low	62	High	87	High	0
2018	1	74	28.3	5.8	485	2	2	1	0	0	Low	74	High	32	Average	51	High	62	High	78	High	88	High	0
2018	1	76	22.2	5.4	482	2	1	2	0	47	Average	67	High	41	Average	85	High	65	High	62	High	95	High	0
2018	1	74	24.3	6.7	455	2	1	2	0	14	Low	67	High	62	High	65	High	88	High	99	High	68	High	0
2018	1	58	27.7	5.5	452	1	2	2	0	33	Average	67	High	68	High	10	Low	2	Low	64	High	92	High	0
2018	1	66	24.6	5.8	407	2	1	3	0	0	Low	62	High	45	Average	35	High	51	Average	60	High	87	High	0
2018	2	43	28.8	4.9	436	2	2	2	0	0	Low	88	High	23	Low	38	High	56	Average	70	High	79	High	0
2018	2	69	27.6	5.6	452	2	1	1	0	0	Low	87	High	13	Low	30	High	76	High	48	Average	48	Average	0
2018	2	68	23.9	6.1	500	2	3	1	0	8	Low	72	High	0	Low	24	Average	73	High	48	Average	64	High	0
2018	1	72	18.8	5.6	479	2	1	2	0	0	Low	50	Average	24	Low	19	Average	56	Average	34	Low	67	High	0
2018	2	67	19.8	5.5	473	2	3	1	0	20	Low	41	Average	33	Average	30	High	46	Average	54	High	35	Low	0
2018	1	60	22.6	5.7	494	1	3	3	0	27	Low	81	High	27	Low	7	Low	13	Low	42	Average	53	Average	0
2018	2	70	26	5.6	412	2	2	1	0	56	High	69	High	36	Average	38	High	83	High	59	High	99	High	0
2018	2	63	23.6	5.4	508	2	3	2	0	57	High	73	High	40	Average	28	Average	68	High	59	High	89	High	1
2018	2	65	23.1	5.9	391	2	3	1	0	31	Average	35	Average	63	High	19	Average	51	Average	38	Average	69	High	0
2018	2	65	21.6	6	498	2	3	1	0	0	Low	68	High	3	Low	8	Low	52	Average	12	Low	54	Average	0
2018	1	69	25.1	5.2	509	2	1	1	0	27	Low	42	Average	45	Average	27	Average	56	Average	48	Average	75	High	0
2018	1	68	26.2	6.8	467	2	1	2	0	41	Average	99	High	23	Low	39	High	64	High	51	Average	82	High	0
2018	2	65	22.8	5.9	431	2	2	1	0	57	High	66	High	26	Low	22	Average	55	Average	43	Average	83	High	0
2018	1	79	25.9	5.9	456	2	2	3	0	0	Low	49	Average	69	High	30	High	65	High	66	High	86	High	0
2018	1	37	27.7	5.4	532	2	2	2	0	82	High	58	High	36	Average	96	High	76	High	78	High	98	High	0
2018	2	63	22.5	5.5	476	2	3	1	0	70	High	34	Low	80	High	82	High	70	High	78	High	89	High	0
2018	2	53	21.9	5.4	500	2	3	1	0	25	Low	53	High	36	Average	30	High	41	Average	44	Average	75	High	0
2018	1	60	31.8	6.2	511	2	2	1	0	4	Low	83	High	40	Average	13	Low	56	Average	40	Average	73	High	0
2018	2	72	21.8	5.7	433	2	1	1	0	20	Low	62	High	30	Average	22	Average	55	Average	59	High	100	High	0
2018	1	72	23.5	5.6	477	2	1	1	0	0	Low	50	Average	57	High	23	Average	59	Average	64	High	82	High	0
2018	1	37	25.3	5.5	536	2	2	2	0	29	Average	38	Average	43	Average	5	Low	23	Low	23	Low	62	Average	1
2018	1	66	24.9	5.3	466	2	3	2	0	0	Low	52	Average	47	Average	24	Average	50	Average	58	High	84	High	1
2018	1	63	23.6	5.9	461	2	3	1	0	35	Average	43	Average	63	High	35	High	75	High	62	High	90	High	0
2018	1	68	22.7	6.2	488	1	1	2	0	33	Average	100	High	1	Low	52	High	79	High	78	High	67	High	0
2018	1	59	29.4	6	568	2	2	1	0	0	Low	84	High	15	Low	25	Average	15	Low	41	Average	43	Average	0
2018	1	50	23.8	4.4	500	2	1	2	0	0	Low	85	High	0	Low	73	High	72	High	54	High	75	High	0
2018	2	40	23.9	5.7	477	2	3	1	0	0	Low	75	High	29	Average	47	High	48	Average	66	High	62	Average	0
2018	2	68	22.3	5.7	451	2	3	2	0	49	High	38	Average	53	High	3	Low	0	Low	35	Low	82	High	0
2018	2	69	23.2	5.7	462	2	2	1	1	82	High	37	Average	36	Average	41	High	53	Average	70	High	99	High	0
2018	2	43	24.5	5.2	435	2	3	2	0	22	Low	95	High	20	Low	71	High	58	Average	46	Average	34	Low	0
2018	1	74	22.8	5.6	456	2	1	2	0	56	High	25	Low	95	High	21	Average	55	Average	83	High	92	High	0
2018	2	75	20.7	6.3	481	2	3	1	0	55	High	43	Average	53	High	33	High	67	High	70	High	83	High	0
2018	2	43	20	5.7	416	2	3	2	0	63	High	78	High	29	Average	10	Low	45	Average	38	Average	70	High	0
2018	2	70	23.5	5.7	495	2	3	1	0	41	Average	34	Low	74	High	14	Average	48	Average	65	High	97	High	0
2018	2	77	22.9	5.7	473	2	3	1	1	79	High	73	High	37	Average	42	High	32	Low	70	High	89	High	0
2018	1	69	22	5.6	482	2	2	1	0	46	Average	51	Average	46	Average	26	Average	57	Average	51	Average	84	High	0
2018	2	64	23.8	5.5	452	1	3	1	0	64	High	59	High	52	High	11	Low	35	Low	46	Average	91	High	0
2018	2	69	23.5	5.5	501	2	2	1	1	70	High	58	High	54	High	45	High	61	High	74	High	84	High	0
2018	2	66	19.8	5.3	430	2	2	1	0	46	Average	27	Low	88	High	29	Average	57	Average	70	High	89	High	0
2018	1	45	28.2	5.5	494	1	1	2	0	58	High	54	High	62	High	32	High	53	Average	64	High	80	High	0
2018	2	56	25.9	6	425	2	3	1	2	17	Low	65	High	24	Low	12	Low	28	Low	42	Average	61	Average	0
2018	2	63	22	5.9	432	1	2	1	0	0	Low	88	High	15	Low	19	Average	28	Low	15	Low	42	Low	0
2018	1	67	20	5.2	503	2	1	1	2	49	High	64	High	38	Average	10	Low	44	Average	66	High	85	High	0
2018	1	73	23.1	5.8	444	2	1	2	1	69	High	70	High	48	High	19	Average	47	Average	57	High	63	Average	0
2018	2	60	22.8	5.8	431	2	3	1	0	43	Average	58	High	40	Average	10	Low	33	Low	66	High	79	High	0
2018	2	63	23.4	6	450	2	2	1	0	31	Average	48	Average	63	High	28	Average	58	Average	56	High	86	High	0
2018	1	72	25.2	5.5	502	2	2	1	2	60	High	55	High	40	Average	26	Average	61	High	50	Average	85	High	0
2018	1	41	20.4	5.9	526	2	3	2	0	33	Average	50	Average	51	High	14	Average	34	Low	33	Low	91	High	1
2018	2	47	20.8	5.5	414	2	3	1	0	0	Low	82	High	20	Low	9	Low	49	Average	29	Low	31	Low	0
2018	2	76	21.2	5.8	402	2	3	1	1	31	Average	99	High	19	Low	27	Average	51	Average	66	High	89	High	0
2018	2	72	25.7	5.6	402	2	3	1	0	37	Average	58	High	37	Average	14	Average	60	Average	48	Average	74	High	0
2018	2	75	18.7	6	381	2	3	1	0	31	Average	41	Average	47	Average	25	Average	63	High	54	High	68	High	0
2018	2	81	22	5.3	436	2	3	1	2	67	High	44	Average	29	Average	52	High	47	Average	50	Average	79	High	0
2018	1	75	24.7	6	478	2	3	1	0	56	High	86	High	50	High	67	High	32	Low	87	High	64	High	0
2018	2	70	18.2	5.1	478	2	3	1	0	89	High	44	Average	83	High	60	High	62	High	90	High	94	High	0
2018	2	49	21.7	5.4	421	1	2	1	0	61	High	83	High	25	Low	58	High	42	Average	48	Average	44	Average	0
2018	1	63	23	5.5	447	2	1	1	0	41	Average	32	Low	69	High	12	Low	43	Average	32	Low	78	High	0
2018	1	68	20.2	5.8	439	1	1	2	0	94	High	54	High	88	High	49	High	68	High	82	High	87	High	0
2018	1	71	24.1	5.7	429	2	3	1	1	82	High	24	Low	96	High	56	High	65	High	99	High	92	High	0
2018	2	71	22.3	6	429	2	3	1	0	40	Average	51	Average	43	Average	61	High	65	High	71	High	76	High	0
2018	1	70	22.8	5.2	505	2	1	1	0	81	High	16	Low	69	High	40	High	58	Average	43	Average	87	High	0
2018	2	72	22.6	5.7	429	2	3	1	0	78	High	56	High	74	High	33	High	68	High	71	High	85	High	0
2018	1	53	16.9	5.8	457	2	3	1	0	58	High	77	High	48	High	10	Low	36	Low	30	Low	76	High	0
2018	1	63	22.9	5.4	463	2	2	1	0	63	High	43	Average	67	High	28	Average	69	High	62	High	89	High	0
2018	2	72	20.5	5.5	405	2	2	2	0	20	Low	57	High	33	Average	23	Average	76	High	57	High	85	High	0
2018	1	74	19.4	7.2	466	1	1	2	0	64	High	78	High	42	Average	28	Average	49	Average	59	High	76	High	0
2018	1	56	24.9	5.3	491	2	1	2	0	8	Low	74	High	0	Low	46	High	31	Low	37	Average	76	High	0
2018	2	58	27.6	6.6	467	2	3	3	0	25	Low	45	Average	37	Average	14	Average	39	Average	37	Average	86	High	0
2018	2	67	25.6	6	452	2	3	2	0	73	High	46	Average	59	High	33	High	0	Low	64	High	88	High	0
2018	1	65	23	5.5	483	1	1	3	1	70	High	43	Average	55	High	37	High	70	High	56	High	92	High	0
2018	1	77	20.3	6.4	457	2	2	2	0	57	High	44	Average	13	Low	31	High	73	High	57	High	87	High	0
2018	2	46	21.9	5.3	420	2	3	2	1	44	Average	88	High	20	Low	39	High	65	High	38	Average	59	Average	0
2018	2	54	18.8	5.5	456	2	1	1	0	40	Average	62	High	21	Low	36	High	79	High	46	Average	62	Average	0
2018	2	70	21.1	5.7	471	2	3	2	1	25	Low	80	High	31	Average	24	Average	63	High	62	High	83	High	0
2018	2	53	21	5.5	435	2	3	2	0	74	High	66	High	50	High	57	High	74	High	95	High	90	High	0
2018	2	35	21.7	5.2	436	2	2	1	0	0	Low	69	High	7	Low	9	Low	58	Average	22	Low	40	Low	0
2018	2	48	28.6	6	410	2	3	1	0	20	Low	58	High	26	Low	48	High	72	High	44	Average	86	High	1
2018	1	51	20.1	5.6	498	2	2	2	0	0	Low	64	High	0	Low	45	High	13	Low	70	High	53	Average	1
2018	2	46	25.3	6.1	452	2	3	2	0	33	Average	87	High	18	Low	28	Average	0	Low	50	Average	48	Average	0
2018	1	50	31.3	6.2	536	1	2	3	1	27	Low	64	High	36	Average	12	Low	25	Low	40	Average	85	High	0
2018	1	54	22.6	5.2	493	2	3	2	0	25	Low	45	Average	32	Average	17	Average	29	Low	42	Average	66	High	0
2018	2	63	20.1	5.5	459	2	2	2	0	0	Low	52	Average	43	Average	27	Average	66	High	48	Average	79	High	0
2018	1	63	20.7	5.6	457	2	3	2	0	14	Low	64	High	49	High	23	Average	80	High	46	Average	83	High	0
2018	2	66	21.2	5.3	361	2	2	2	1	35	Average	73	High	45	Average	62	High	62	High	82	High	88	High	0
2018	1	69	27.3	5.7	433	2	1	2	0	31	Average	42	Average	69	High	55	High	56	Average	96	High	85	High	0
2018	2	66	19.9	5.7	399	2	2	2	0	0	Low	67	High	30	Average	92	High	50	Average	65	High	68	High	0
2018	1	73	22.5	5.3	428	2	2	2	1	22	Low	67	High	63	High	61	High	64	High	94	High	72	High	0
2018	1	69	24.4	6.4	493	2	2	3	0	44	Average	100	High	12	Low	23	Average	21	Low	27	Low	35	Low	0
2018	1	51	25.6	5.3	506	1	1	2	0	46	Average	91	High	20	Low	26	Average	41	Average	33	Low	49	Average	0
2018	2	73	15.5	5.2	391	2	3	1	1	33	Average	58	High	50	High	36	High	44	Average	69	High	87	High	0
2018	1	45	19.3	5.5	516	2	3	1	0	0	Low	87	High	33	Average	4	Low	36	Low	45	Average	79	High	0
2018	2	34	17.7	5.6	452	2	3	1	0	0	Low	68	High	5	Low	5	Low	10	Low	6	Low	25	Low	0
2018	1	66	20.8	6.1	477	2	3	1	0	58	High	28	Low	85	High	31	High	75	High	48	Average	87	High	0
2018	1	63	25.9	5.9	480	2	1	2	0	0	Low	47	Average	59	High	18	Average	39	Average	16	Low	84	High	0
2018	2	65	26.9	6.9	461	2	3	2	0	71	High	66	High	58	High	51	High	62	High	84	High	86	High	0
2018	2	63	19.1	5.2	416	2	3	1	0	22	Low	87	High	40	Average	16	Average	65	High	47	Average	83	High	1
2018	2	83	23.2	5.6	425	2	3	2	0	89	High	56	High	40	Average	40	High	59	Average	66	High	100	High	0
2018	1	67	24.5	5.9	475	2	2	2	0	29	Average	46	Average	56	High	0	Low	51	Average	29	Low	84	High	0
2018	2	68	25.1	6.3	395	2	2	2	0	37	Average	60	High	39	Average	22	Average	66	High	44	Average	85	High	0
2018	1	73	24.6	5.9	534	2	2	2	0	82	High	64	High	78	High	98	High	83	High	100	High	92	High	0
2018	2	62	21.9	5.7	406	2	3	1	0	41	Average	72	High	0	Low	0	Low	43	Average	32	Low	69	High	0
2018	1	47	29.6	6.4	499	2	2	2	0	60	High	32	Low	69	High	17	Average	29	Low	18	Low	82	High	1
2018	2	49	20.9	6	443	2	2	1	0	0	Low	96	High	6	Low	29	Average	45	Average	46	Average	78	High	0
2018	2	66	37.2	8	539	2	3	2	0	0	Low	37	Average	58	High	20	Average	56	Average	79	High	91	High	0
2018	1	42	27.9	5.5	533	2	3	2	0	0	Low	70	High	0	Low	49	High	58	Average	47	Average	45	Average	1
2018	2	68	21.6	5.3	437	2	3	1	0	71	High	86	High	2	Low	33	High	66	High	63	High	52	Average	0
2018	2	76	23.1	5.8	430	2	2	2	0	62	High	81	High	61	High	85	High	71	High	93	High	92	High	0
2018	1	71	25.1	5.3	541	2	3	2	0	90	High	25	Low	94	High	27	Average	60	Average	88	High	64	High	0
2018	2	65	24.9	6.8	489	2	3	2	0	72	High	58	High	62	High	85	High	57	Average	92	High	92	High	0
2018	2	41	24.1	5.2	440	2	3	2	0	47	Average	73	High	34	Average	7	Low	23	Low	39	Average	76	High	0
2018	1	60	23.4	5.6	496	2	3	2	0	94	High	44	Average	53	High	54	High	71	High	74	High	85	High	0
2018	2	51	19.2	5	469	1	3	2	0	47	Average	75	High	21	Low	2	Low	7	Low	9	Low	65	High	0
2018	2	73	18.9	6.1	441	2	3	2	0	0	Low	55	High	24	Low	18	Average	46	Average	20	Low	74	High	0
2018	2	71	17.5	6.5	445	2	3	2	0	0	Low	73	High	24	Low	24	Average	39	Average	45	Average	46	Average	0
2018	2	65	26	5.4	440	2	2	2	0	0	Low	60	High	21	Low	46	High	78	High	29	Low	54	Average	0
2018	1	60	26.9	6	503	2	3	1	0	11	Low	45	Average	57	High	39	High	2	Low	28	Low	85	High	1
2018	2	63	22.4	5.7	439	2	3	2	0	20	Low	49	Average	37	Average	11	Low	40	Average	31	Low	84	High	1
2018	2	61	20.9	5.5	375	2	1	1	0	14	Low	73	High	37	Average	24	Average	68	High	34	Low	72	High	0
2018	2	35	19.6	5.7	416	2	3	2	0	11	Low	100	High	0	Low	14	Average	45	Average	38	Average	54	Average	0
2018	1	63	22.4	5.1	471	2	1	1	0	0	Low	68	High	21	Low	25	Average	60	Average	42	Average	95	High	0
2018	1	69	23.5	7.6	494	2	2	2	0	20	Low	28	Low	75	High	62	High	63	High	59	High	94	High	1
2018	1	67	19.9	5.8	443	2	3	3	0	79	High	60	High	58	High	35	High	76	High	64	High	92	High	1
2018	1	68	25.4	5.4	395	2	1	2	0	0	Low	16	Low	81	High	35	High	40	Average	44	Average	89	High	0
2018	2	62	25.3	6.1	433	2	3	2	0	8	Low	74	High	33	Average	30	High	11	Low	32	Low	81	High	0
2018	2	66	22.9	5	428	2	1	2	0	77	High	69	High	46	Average	54	High	61	High	80	High	79	High	1
2018	2	75	22.5	6.2	442	2	3	2	0	71	High	29	Low	76	High	34	High	88	High	52	Average	74	High	0
2018	2	67	27.1	5.8	437	2	3	2	0	4	Low	79	High	47	Average	20	Average	70	High	54	High	95	High	0
2018	2	37	22.1	5.2	390	1	2	2	0	57	High	100	High	14	Low	7	Low	25	Low	33	Low	57	Average	0
2018	1	72	22.7	5.6	471	2	1	2	0	46	Average	72	High	22	Low	9	Low	38	Average	24	Low	75	High	0
2018	1	68	25.1	5.9	481	1	2	2	0	44	Average	100	High	2	Low	76	High	31	Low	54	High	95	High	0
2018	1	59	25.2	5.6	450	2	3	2	0	96	High	70	High	79	High	49	High	67	High	94	High	100	High	0
2018	1	45	26.6	5.5	543	2	2	2	0	40	Average	64	High	49	High	10	Low	34	Low	33	Low	100	High	0
2018	1	69	19.8	5.1	428	2	2	2	0	20	Low	100	High	14	Low	42	High	23	Low	56	High	96	High	0
2018	2	63	20.2	5.7	450	2	3	1	0	0	Low	84	High	17	Low	29	Average	82	High	47	Average	100	High	0
2018	2	69	20.7	6.4	497	2	3	2	0	96	High	61	High	51	High	43	High	70	High	63	High	92	High	0
2018	1	70	19.3	5.5	466	1	1	2	0	61	High	60	High	33	Average	27	Average	45	Average	65	High	97	High	0
2018	1	67	23.7	4.9	440	1	1	2	0	29	Average	74	High	24	Low	9	Low	37	Average	28	Low	66	High	0
2018	1	69	24.5	5.6	456	2	1	2	0	0	Low	46	Average	55	High	32	High	43	Average	68	High	100	High	0
2018	2	67	20.3	5.7	432	2	3	2	0	43	Average	40	Average	37	Average	17	Average	67	High	53	Average	100	High	0
2018	2	37	18	5.5	524	2	1	2	0	56	High	74	High	0	Low	11	Low	62	High	34	Low	64	High	0
2018	1	69	19	5.8	421	2	1	2	0	29	Average	35	Average	51	High	14	Average	52	Average	36	Average	88	High	0
2018	1	70	28.8	7.4	464	2	2	1	0	43	Average	69	High	35	Average	19	Average	53	Average	59	High	95	High	0
2018	2	55	24.8	5.7	486	2	2	1	0	25	Low	56	High	40	Average	25	Average	76	High	44	Average	87	High	0
2018	2	67	23.3	5.7	429	2	1	2	0	0	Low	54	High	13	Low	15	Average	45	Average	31	Low	58	Average	1
2018	2	70	19.8	6	446	2	3	2	0	0	Low	56	High	35	Average	44	High	73	High	73	High	90	High	0
2018	1	64	17.8	5.7	475	1	1	2	0	63	High	52	Average	43	Average	15	Average	52	Average	26	Low	86	High	0
2018	2	69	23	5	420	2	1	1	0	46	Average	75	High	33	Average	32	High	62	High	81	High	93	High	0
2018	2	66	24.2	5.8	456	2	3	2	0	50	High	60	High	31	Average	66	High	53	Average	71	High	66	High	0
2018	2	72	19.9	5.7	446	2	3	2	0	14	Low	87	High	18	Low	43	High	77	High	51	Average	70	High	0
2018	1	67	25.7	5.7	533	2	2	3	0	4	Low	30	Low	66	High	11	Low	6	Low	36	Average	89	High	1
2018	2	67	25	6.1	446	2	2	1	0	55	High	68	High	53	High	27	Average	72	High	56	High	95	High	0
2018	1	67	23.8	5.4	484	2	2	1	0	29	Average	63	High	32	Average	17	Average	2	Low	8	Low	94	High	0
2018	1	68	26.2	4.9	619	2	1	1	0	38	Average	54	High	37	Average	48	High	79	High	50	Average	93	High	0
2018	1	68	21.5	5.5	496	2	1	2	0	11	Low	61	High	36	Average	53	High	64	High	78	High	87	High	0
2018	2	60	21.9	5.2	422	2	3	2	0	0	Low	64	High	19	Low	27	Average	61	High	37	Average	51	Average	1
2018	1	41	20.2	5	487	2	3	1	0	8	Low	45	Average	44	Average	18	Average	68	High	50	Average	85	High	0
2018	2	74	28.1	5.8	427	2	3	2	0	14	Low	73	High	22	Low	31	High	59	Average	50	Average	82	High	0
2018	1	70	19.2	6.1	423	2	3	2	0	72	High	61	High	53	High	9	Low	31	Low	44	Average	93	High	0
2018	1	56	29.7	5.9	506	2	1	2	0	44	Average	36	Average	71	High	11	Low	27	Low	57	High	98	High	0
2018	2	77	20	5.6	391	2	3	2	0	68	High	90	High	48	High	72	High	73	High	100	High	92	High	0
2018	2	58	22.7	5.6	478	2	2	1	0	0	Low	50	Average	28	Average	44	High	63	High	46	Average	83	High	0
2018	2	73	22.4	5.5	437	2	2	1	0	29	Average	67	High	37	Average	17	Average	71	High	53	Average	85	High	0
2018	1	67	22.7	5.2	488	2	2	2	0	0	Low	67	High	6	Low	9	Low	48	Average	53	Average	90	High	0
2018	1	62	22.2	5.8	510	2	1	2	0	65	High	39	Average	65	High	58	High	53	Average	73	High	91	High	0
2018	2	44	25.5	5.6	489	2	3	1	0	65	High	53	High	49	High	14	Average	44	Average	38	Average	83	High	0
2018	1	57	28.5	6	443	2	2	2	0	22	Low	76	High	17	Low	51	High	68	High	41	Average	67	High	1
2018	1	70	22	5.7	555	2	3	2	0	0	Low	45	Average	77	High	30	High	56	Average	82	High	84	High	0
2018	1	85	24.4	6.2	536	1	1	2	0	56	High	58	High	79	High	5	Low	0	Low	79	High	98	High	0
2018	1	59	25.3	5.7	482	2	3	2	0	37	Average	42	Average	48	High	7	Low	21	Low	41	Average	86	High	1
2018	2	44	16.5	5	392	2	3	1	0	27	Low	72	High	25	Low	21	Average	58	Average	54	High	82	High	0
2018	1	57	23.5	5.5	486	1	1	2	0	20	Low	60	High	31	Average	10	Low	32	Low	42	Average	88	High	0
2018	2	39	18.6	4.9	491	2	2	1	0	11	Low	75	High	28	Average	30	High	41	Average	31	Low	66	High	0
2018	2	60	16	5.4	407	1	3	1	0	0	Low	99	High	20	Low	38	High	50	Average	51	Average	23	Low	0
2018	1	33	22.2	5.3	468	2	2	1	0	65	High	46	Average	61	High	33	High	68	High	62	High	82	High	0
2018	2	39	21.4	5.2	477	2	2	1	0	31	Average	68	High	42	Average	29	Average	50	Average	62	High	84	High	0
2018	1	40	22.1	6	519	2	2	2	0	65	High	40	Average	42	Average	1	Low	8	Low	21	Low	52	Average	0
2018	2	61	21.1	5.5	474	2	3	2	0	49	High	49	Average	49	High	59	High	74	High	67	High	80	High	0
2018	1	77	24.9	6.4	515	2	2	3	0	11	Low	47	Average	66	High	76	High	68	High	80	High	94	High	0
2018	2	70	23.2	6.8	391	2	3	3	1	62	High	85	High	54	High	60	High	70	High	98	High	41	Low	0
2018	1	69	29.9	6.2	568	2	3	3	0	51	High	54	High	73	High	80	High	53	Average	90	High	95	High	0
2018	2	60	21.5	5.6	443	2	1	2	0	38	Average	58	High	36	Average	9	Low	31	Low	33	Low	85	High	0
2018	1	48	28.7	5.5	566	2	3	2	0	0	Low	86	High	15	Low	14	Average	40	Average	25	Low	47	Average	1
2018	1	57	21.3	5.6	473	2	2	2	0	27	Low	66	High	10	Low	45	High	50	Average	29	Low	12	Low	0
2018	2	72	26.3	6.1	463	2	2	2	0	25	Low	85	High	49	High	25	Average	60	Average	72	High	88	High	1
2018	2	61	17.5	5.8	445	2	3	2	0	69	High	71	High	50	High	47	High	69	High	73	High	88	High	0
2018	1	68	22.9	7.1	515	2	3	2	0	81	High	12	Low	92	High	32	High	71	High	51	Average	98	High	0
2018	2	56	22.1	5.9	467	2	2	2	0	20	Low	100	High	0	Low	64	High	45	Average	59	High	68	High	0
2018	2	76	30.6	6	460	2	3	3	0	31	Average	70	High	1	Low	33	High	62	High	62	High	78	High	0
2018	1	65	24.5	5.7	515	2	1	2	0	47	Average	42	Average	21	Low	21	Average	55	Average	42	Average	61	Average	0
2018	1	70	23.6	5.6	491	2	1	2	0	33	Average	67	High	30	Average	31	High	77	High	65	High	70	High	0
2018	2	61	20.8	5.8	442	2	2	2	0	25	Low	52	Average	41	Average	14	Average	52	Average	37	Average	84	High	0
2018	1	69	22.7	5.7	478	2	3	3	0	62	High	52	Average	61	High	38	High	84	High	74	High	90	High	0
2018	1	72	21.5	5.6	460	2	3	1	0	27	Low	41	Average	49	High	25	Average	72	High	58	High	78	High	0
2018	1	66	26	5.8	509	2	3	3	0	53	High	62	High	46	Average	71	High	77	High	64	High	65	High	0
2018	2	71	26.8	5.9	473	2	3	2	0	31	Average	46	Average	42	Average	33	High	77	High	65	High	80	High	0
2018	1	65	22.5	6	505	2	2	2	0	22	Low	42	Average	56	High	7	Low	27	Low	41	Average	87	High	0
2018	1	66	23.3	7.5	535	1	2	2	0	17	Low	44	Average	57	High	13	Low	71	High	59	High	91	High	0
2018	1	67	25	6.9	469	2	1	2	0	55	High	48	Average	53	High	33	High	43	Average	28	Low	66	High	0
2018	1	69	28.3	6.9	537	2	2	3	0	57	High	60	High	57	High	64	High	83	High	90	High	95	High	0
2018	2	70	18.5	5.4	460	2	3	1	0	0	Low	96	High	19	Low	8	Low	28	Low	48	Average	85	High	0
2018	1	70	23.9	5.4	468	2	3	3	0	0	Low	77	High	0	Low	11	Low	21	Low	79	High	97	High	0
2018	1	60	26.7	5.9	497	2	2	2	0	0	Low	49	Average	24	Low	6	Low	29	Low	34	Low	69	High	0
2018	2	42	18.2	5.5	452	2	2	2	0	11	Low	62	High	27	Low	36	High	86	High	68	High	52	Average	0
2018	1	42	20.6	5.4	466	2	2	1	0	44	Average	40	Average	46	Average	78	High	69	High	78	High	56	Average	0
2018	2	68	21.2	5.5	430	2	2	3	0	40	Average	42	Average	44	Average	40	High	63	High	58	High	85	High	0
2018	2	70	22.8	6.3	450	2	3	2	0	17	Low	61	High	35	Average	32	High	69	High	56	High	66	High	0
2018	2	72	20	5.4	396	2	3	2	0	31	Average	73	High	20	Low	20	Average	48	Average	53	Average	60	Average	0
2018	2	72	26.7	6	456	2	3	2	0	40	Average	31	Low	63	High	9	Low	26	Low	36	Average	73	High	0
2018	2	67	22.3	5.6	477	2	2	2	0	43	Average	42	Average	43	Average	26	Average	63	High	37	Average	74	High	0
2018	1	74	24.8	6.3	469	1	1	3	0	43	Average	67	High	63	High	78	High	62	High	87	High	91	High	0
2018	2	68	21.7	5.5	462	2	1	2	0	14	Low	68	High	25	Low	13	Low	53	Average	22	Low	55	Average	0
2018	2	71	22.7	5.6	424	2	1	2	0	22	Low	77	High	37	Average	62	High	68	High	79	High	66	High	0
2018	1	71	24.6	6	449	2	1	2	0	33	Average	50	Average	44	Average	41	High	58	Average	56	High	77	High	0
2018	2	67	21.9	5.4	438	2	1	2	0	22	Low	53	High	39	Average	15	Average	58	Average	35	Low	61	Average	0
2018	2	50	28	5.3	458	2	2	1	0	25	Low	56	High	29	Average	27	Average	62	High	44	Average	67	High	0
2018	1	69	24.4	5.9	444	2	1	2	0	0	Low	22	Low	79	High	100	High	62	High	71	High	75	High	0
2018	2	73	23.3	5.1	298	2	3	2	0	74	High	30	Low	89	High	33	High	58	Average	78	High	78	High	0
2018	2	66	25.1	5.4	443	2	1	2	0	50	High	57	High	57	High	21	Average	64	High	38	Average	88	High	0
2018	2	60	29.6	6.8	441	2	3	2	0	0	Low	49	Average	39	Average	45	High	83	High	65	High	85	High	0
2018	1	72	19.6	5.8	439	1	3	3	0	63	High	87	High	49	High	25	Average	62	High	63	High	90	High	0
2018	2	68	23.6	5.9	440	2	2	1	0	27	Low	100	High	16	Low	12	Low	46	Average	50	Average	91	High	0
2018	2	50	21.9	5.7	460	2	2	1	0	8	Low	64	High	32	Average	29	Average	57	Average	49	Average	51	Average	0
2018	1	68	24.8	5.6	475	2	3	3	0	44	Average	53	High	66	High	28	Average	65	High	66	High	84	High	0
2018	1	67	21.5	5.7	489	2	3	3	0	41	Average	73	High	19	Low	16	Average	54	Average	21	Low	45	Average	0
2018	1	49	23.4	5.4	516	2	3	2	0	37	Average	52	Average	73	High	11	Low	26	Low	35	Low	89	High	1
2018	1	49	23.7	7.8	460	2	2	2	0	0	Low	37	Average	47	Average	49	High	61	High	52	Average	61	Average	0
2018	2	70	23.6	5.8	449	2	3	2	0	31	Average	60	High	51	High	49	High	65	High	58	High	91	High	0
2018	2	61	23.4	5.8	415	2	2	2	0	0	Low	85	High	22	Low	50	High	70	High	55	High	76	High	0
2018	2	66	18.9	6.1	397	2	2	2	0	0	Low	58	High	39	Average	9	Low	24	Low	34	Low	72	High	0
2018	1	74	21.8	5.5	411	2	3	2	0	51	High	13	Low	87	High	34	High	52	Average	44	Average	82	High	1
2018	1	72	23.9	5.6	476	2	3	1	0	17	Low	65	High	45	Average	43	High	54	Average	76	High	91	High	1
2018	2	30	17	5.4	479	2	3	2	0	27	Low	86	High	25	Low	36	High	70	High	50	Average	51	Average	0
2018	1	66	27.4	5.7	500	1	3	3	0	49	High	54	High	42	Average	69	High	88	High	87	High	74	High	0
2018	2	63	22.1	5.1	422	2	2	1	0	33	Average	81	High	30	Average	27	Average	62	High	37	Average	48	Average	0
2018	1	64	23.1	5.4	487	2	1	1	0	0	Low	44	Average	63	High	32	High	64	High	55	High	67	High	0
2018	2	64	22.8	5.8	417	2	2	1	0	68	High	70	High	48	High	57	High	79	High	90	High	87	High	1
2018	1	65	23.3	5.8	435	2	1	3	0	40	Average	45	Average	58	High	18	Average	39	Average	50	Average	66	High	0
2018	1	62	25.2	5.4	447	2	2	2	0	0	Low	65	High	30	Average	44	High	81	High	64	High	52	Average	0
2018	2	63	20.2	5.2	477	2	3	2	0	11	Low	96	High	19	Low	21	Average	42	Average	34	Low	42	Low	0
2018	1	60	22.9	5.6	457	2	2	2	0	11	Low	39	Average	3	Low	52	High	40	Average	22	Low	21	Low	0
2018	2	55	22.3	5.5	452	2	3	1	0	0	Low	25	Low	46	Average	33	High	68	High	48	Average	63	Average	0
2018	2	57	20.8	5.4	469	2	3	2	0	43	Average	53	High	25	Low	29	Average	67	High	58	High	54	Average	0
2018	1	64	24.3	5.2	441	2	2	2	0	20	Low	2	Low	100	High	30	High	47	Average	63	High	80	High	0
2018	2	34	19.7	5.7	442	2	3	2	0	4	Low	72	High	25	Low	15	Average	63	High	55	High	41	Low	0
2018	2	66	30.3	6	474	2	2	2	0	50	High	88	High	44	Average	40	High	63	High	84	High	62	Average	0
2018	1	62	22.1	5.6	470	2	2	3	0	78	High	26	Low	73	High	40	High	74	High	67	High	90	High	0
2018	1	44	26.4	6.5	550	2	2	1	0	53	High	62	High	30	Average	68	High	87	High	82	High	76	High	0
2018	2	70	23.1	5.8	459	2	3	1	0	35	Average	44	Average	24	Low	8	Low	43	Average	31	Low	70	High	0
2018	1	58	22.4	5.9	473	2	3	2	0	40	Average	48	Average	37	Average	20	Average	70	High	28	Low	75	High	0
2018	2	72	21	5.6	486	2	3	2	0	44	Average	36	Average	71	High	42	High	66	High	70	High	87	High	0
2018	1	50	19.2	5.5	449	2	1	2	0	0	Low	75	High	21	Low	17	Average	40	Average	37	Average	71	High	1
2018	2	68	17.3	5.1	463	2	3	2	0	20	Low	77	High	17	Low	21	Average	25	Low	52	Average	68	High	0
2018	2	50	24.6	4.9	447	2	3	2	0	31	Average	71	High	23	Low	18	Average	65	High	28	Low	66	High	1
2018	1	63	31.7	6.2	540	2	3	3	0	55	High	38	Average	73	High	80	High	71	High	79	High	87	High	0
2018	2	41	30.6	5.7	482	2	3	1	0	29	Average	76	High	12	Low	7	Low	53	Average	17	Low	25	Low	0
2018	2	67	20.5	5.6	407	2	3	1	0	38	Average	42	Average	37	Average	17	Average	71	High	35	Low	72	High	0
2018	2	57	21.5	6	464	2	2	3	0	88	High	100	High	17	Low	47	High	78	High	80	High	91	High	0
2018	2	49	22.9	5.7	477	2	3	3	0	0	Low	69	High	33	Average	74	High	74	High	68	High	49	Average	0
2018	1	46	36.6	6.9	571	2	2	1	0	0	Low	58	High	36	Average	33	High	65	High	47	Average	65	High	0
2018	2	63	21.9	5.3	445	2	3	3	0	22	Low	74	High	11	Low	26	Average	67	High	69	High	73	High	0
2018	1	66	26.6	5.5	485	2	1	2	0	46	Average	76	High	62	High	40	High	77	High	92	High	86	High	0
2018	1	55	26.4	7.2	575	2	2	2	0	35	Average	73	High	25	Low	22	Average	77	High	59	High	43	Average	0
2018	2	50	32.6	4.9	466	2	3	2	0	0	Low	85	High	32	Average	27	Average	80	High	60	High	62	Average	0
2018	1	44	23.8	5.9	495	2	2	2	0	70	High	29	Low	60	High	68	High	76	High	79	High	70	High	0
2018	1	37	21.1	5.3	480	2	2	2	0	25	Low	56	High	21	Low	40	High	76	High	55	High	53	Average	0
2018	1	33	22.4	5.6	527	1	2	3	0	0	Low	76	High	17	Low	22	Average	56	Average	36	Average	55	Average	1
2018	1	72	21.7	8.4	511	2	2	3	0	63	High	49	Average	60	High	70	High	82	High	89	High	83	High	0
2018	2	70	23.4	7.3	439	2	3	2	0	53	High	78	High	19	Low	50	High	59	Average	70	High	73	High	0
2018	1	64	21.2	5.7	492	1	1	2	0	31	Average	74	High	15	Low	27	Average	50	Average	25	Low	49	Average	0
2018	1	48	20.7	4.9	473	2	1	2	0	35	Average	48	Average	26	Low	39	High	81	High	52	Average	57	Average	0
2018	2	48	19.2	5.2	438	1	1	2	0	47	Average	39	Average	41	Average	32	High	75	High	63	High	75	High	0
2018	2	35	24.8	5	475	2	3	1	0	40	Average	93	High	11	Low	16	Average	43	Average	42	Average	46	Average	0
2018	2	55	27.4	7.6	503	2	3	3	0	57	High	68	High	47	Average	84	High	78	High	93	High	85	High	0
2018	1	63	22.7	9.9	526	1	1	3	0	100	High	69	High	83	High	69	High	56	Average	95	High	90	High	0
2018	1	85	28	5.2	457	2	2	2	0	68	High	44	Average	64	High	29	Average	69	High	60	High	88	High	0
2018	1	69	26.5	5.3	540	2	2	2	0	92	High	52	Average	77	High	43	High	76	High	82	High	80	High	0
2018	1	63	20.8	6.2	315	1	1	2	0	11	Low	64	High	43	Average	6	Low	14	Low	48	Average	67	High	0
2018	2	78	19.8	5.5	386	2	3	2	0	38	Average	62	High	46	Average	88	High	65	High	89	High	61	Average	0
2018	2	67	22.5	5.5	469	2	2	2	0	27	Low	93	High	34	Average	45	High	72	High	76	High	71	High	1
2018	2	70	26.8	5.3	464	2	3	2	0	0	Low	50	Average	29	Average	16	Average	88	High	48	Average	74	High	0
2018	2	52	16.5	5.6	478	2	2	2	0	38	Average	31	Low	72	High	23	Average	52	Average	63	High	55	Average	0
2018	1	68	27.4	7.2	520	2	1	3	0	70	High	51	Average	80	High	92	High	72	High	96	High	54	Average	0
2018	1	75	25.5	5.4	452	2	1	2	0	69	High	26	Low	71	High	100	High	56	Average	82	High	93	High	0
2018	1	47	23.6	5.4	536	2	2	2	0	25	Low	32	Low	22	Low	51	High	81	High	48	Average	40	Low	1
2018	1	72	18.9	5.3	463	1	1	2	0	0	Low	41	Average	88	High	70	High	70	High	81	High	83	High	0
2018	1	61	22.2	5.2	384	2	1	2	0	38	Average	19	Low	64	High	7	Low	10	Low	37	Average	49	Average	0
2018	2	53	22.2	5.1	427	2	1	2	0	0	Low	26	Low	48	High	1	Low	3	Low	22	Low	25	Low	0
2018	2	62	18.8	6	415	2	2	2	0	50	High	29	Low	69	High	35	High	82	High	68	High	72	High	0
2018	1	71	27	7.6	448	2	1	2	0	47	Average	4	Low	100	High	100	High	26	Low	84	High	85	High	0
2018	1	69	24.9	6.2	452	2	3	2	0	33	Average	37	Average	69	High	20	Average	67	High	49	Average	76	High	0
2018	1	65	23.7	5.6	507	1	3	2	0	51	High	73	High	41	Average	56	High	45	Average	92	High	89	High	0
2018	2	48	24.6	5.1	461	2	3	3	0	14	Low	46	Average	55	High	66	High	38	Average	38	Average	48	Average	0
2018	1	56	21	5.8	453	2	1	3	0	0	Low	100	High	26	Low	94	High	62	High	98	High	87	High	0
2018	1	68	20.3	5.4	487	2	3	1	0	0	Low	35	Average	61	High	35	High	40	Average	33	Low	43	Average	0
2018	1	44	37.1	5.7	500	1	2	3	0	0	Low	82	High	54	High	21	Average	60	Average	64	High	58	Average	0
2018	1	66	26.6	5.6	477	1	1	2	0	75	High	56	High	89	High	100	High	70	High	100	High	79	High	0
2018	2	64	25	5.5	410	2	1	3	0	0	Low	46	Average	78	High	12	Low	47	Average	39	Average	82	High	0
2018	1	70	24.7	6.8	500	2	3	2	0	0	Low	70	High	71	High	57	High	47	Average	86	High	64	High	0
2018	2	69	18.7	5.7	458	2	3	1	0	0	Low	67	High	44	Average	13	Low	2	Low	47	Average	51	Average	0
2018	1	69	23.2	5.8	496	2	3	3	0	82	High	75	High	71	High	85	High	82	High	81	High	77	High	0
2018	1	42	24	5.5	508	1	3	3	0	70	High	15	Low	91	High	19	Average	67	High	43	Average	33	Low	0
2018	1	54	30.1	5.7	508	2	2	3	1	49	High	61	High	76	High	55	High	49	Average	86	High	90	High	0
2018	1	66	21.1	5.2	461	2	2	1	0	59	High	38	Average	51	High	16	Average	42	Average	53	Average	96	High	0
2018	1	75	24.8	5.9	517	2	2	2	0	33	Average	38	Average	37	Average	13	Low	44	Average	34	Low	82	High	0
2018	1	57	23.7	5.5	501	2	2	2	0	22	Low	35	Average	74	High	35	High	6	Low	69	High	89	High	0
2018	1	52	23.8	6.6	503	2	1	2	1	17	Low	60	High	28	Average	50	High	51	Average	54	High	84	High	0
2018	2	52	27.8	5.5	497	2	2	1	0	27	Low	50	Average	40	Average	13	Low	26	Low	41	Average	67	High	0
2018	2	37	18.6	5.6	471	2	3	1	0	#N/A	#N/A	#N/A	#N/A	#N/A	#N/A	#N/A	#N/A	#N/A	#N/A	#N/A	#N/A	#N/A	#N/A	0
2018	2	64	19.4	6.1	418	2	3	2	0	47	Average	50	Average	39	Average	32	High	70	High	69	High	76	High	0
2018	2	67	25.8	5.9	442	2	2	2	0	66	High	71	High	35	Average	21	Average	62	High	60	High	42	Low	0
2018	1	57	27.7	5.7	504	2	1	1	0	#N/A	#N/A	#N/A	#N/A	#N/A	#N/A	#N/A	#N/A	#N/A	#N/A	#N/A	#N/A	#N/A	#N/A	0
2018	1	63	18.1	5.4	438	2	1	2	0	0	Low	77	High	27	Low	15	Average	52	Average	43	Average	98	High	0
2018	2	43	26.4	6.2	483	2	3	1	0	57	High	58	High	42	Average	20	Average	54	Average	45	Average	92	High	0
2018	2	80	21.2	5.6	452	2	3	2	0	8	Low	59	High	37	Average	18	Average	30	Low	44	Average	85	High	0
2018	1	65	19.1	5.4	381	1	1	2	0	41	Average	59	High	1	Low	65	High	70	High	51	Average	100	High	0
2018	1	43	28.6	5.9	554	1	1	2	0	46	Average	57	High	29	Average	55	High	58	Average	41	Average	91	High	0
2018	1	66	24.7	5.6	485	2	2	2	0	41	Average	99	High	12	Low	91	High	56	Average	60	High	80	High	0
2018	1	45	26.8	5.6	519	2	3	2	0	47	Average	76	High	26	Low	48	High	54	Average	76	High	76	High	0
2018	2	68	23.5	6.7	435	2	3	1	0	37	Average	78	High	21	Low	16	Average	60	Average	40	Average	72	High	0
2018	1	52	21.1	5.1	409	1	1	2	0	4	Low	75	High	48	High	15	Average	0	Low	40	Average	84	High	0
2018	2	41	22.5	5.1	459	2	2	2	0	17	Low	35	Average	47	Average	30	High	47	Average	46	Average	83	High	0
2018	2	59	24.4	5.6	404	2	2	2	0	0	Low	67	High	14	Low	85	High	84	High	50	Average	72	High	0
2018	1	46	23	5.4	457	1	3	2	0	35	Average	29	Low	45	Average	54	High	0	Low	38	Average	83	High	0
2018	1	71	26.4	5.7	447	2	2	1	0	100	High	30	Low	71	High	32	High	67	High	58	High	52	Average	0
2018	2	65	20.1	5.6	450	2	3	1	1	55	High	61	High	29	Average	17	Average	57	Average	40	Average	65	High	0
2018	2	75	27.3	5.3	457	2	1	2	1	4	Low	85	High	38	Average	2	Low	0	Low	53	Average	72	High	0
2018	2	40	18.6	5.1	480	2	2	1	0	17	Low	86	High	23	Low	78	High	61	High	70	High	37	Low	0
2018	1	72	22.5	6.3	494	2	2	2	0	59	High	53	High	59	High	40	High	74	High	74	High	86	High	0
2018	2	70	23.2	6.5	476	2	3	2	0	20	Low	68	High	23	Low	9	Low	68	High	28	Low	64	High	0
2018	1	38	21.4	5.3	511	1	1	2	0	43	Average	55	High	39	Average	35	High	67	High	56	High	76	High	1
2018	1	49	20	5.2	448	1	1	2	1	0	Low	90	High	5	Low	9	Low	42	Average	40	Average	78	High	0
2018	2	69	19.4	5.5	458	2	3	3	0	40	Average	47	Average	59	High	8	Low	18	Low	47	Average	95	High	0
2018	1	35	18.2	5.4	496	1	3	2	0	35	Average	52	Average	37	Average	39	High	65	High	52	Average	82	High	1
2018	1	41	19.7	5.1	506	2	3	1	0	59	High	56	High	36	Average	7	Low	13	Low	29	Low	55	Average	1
2018	1	73	24.4	5.7	461	2	2	2	1	77	High	61	High	44	Average	24	Average	73	High	40	Average	83	High	0
2018	1	55	25.3	5.5	495	2	1	2	0	52	High	100	High	46	Average	15	Average	49	Average	57	High	88	High	0
2018	1	69	21.1	6.9	556	1	1	2	1	40	Average	64	High	55	High	6	Low	0	Low	66	High	100	High	0
2018	1	72	26.3	7.4	445	2	2	2	0	0	Low	100	High	0	Low	5	Low	19	Low	44	Average	52	Average	0
2018	2	63	22.5	5.7	500	2	1	2	0	#N/A	#N/A	#N/A	#N/A	#N/A	#N/A	#N/A	#N/A	#N/A	#N/A	#N/A	#N/A	#N/A	#N/A	0
2018	2	72	25.6	5.6	427	2	2	2	0	74	High	88	High	52	High	37	High	51	Average	64	High	93	High	0
2018	2	48	22.6	5.7	455	2	2	2	0	0	Low	70	High	30	Average	25	Average	76	High	35	Low	66	High	0
2018	2	35	20	5.3	435	2	3	2	0	43	Average	42	Average	43	Average	14	Average	66	High	31	Low	47	Average	1
2018	2	43	16.8	5.4	474	1	3	2	0	17	Low	74	High	19	Low	7	Low	38	Average	22	Low	47	Average	0
2018	1	47	22.3	5.6	533	2	3	2	0	0	Low	68	High	24	Low	19	Average	55	Average	45	Average	73	High	1
2018	2	42	25.1	5.9	455	2	2	2	1	29	Average	87	High	14	Low	58	High	73	High	36	Average	34	Low	1
2018	1	61	27	5.4	562	2	2	2	0	0	Low	54	High	68	High	66	High	62	High	91	High	97	High	0
[truncated: 905 more rows]
